# Supplementary material for: A genomic perspective to assessing quality of mass-reared SIT flies used in Mediterranean fruit fly (Ceratitis capitata) eradication in California
Source: BMC Genomics. 2014 Feb 5;15:98. doi: 10.1186/1471-2164-15-98 (PMC3923235; doi:10.1186/1471-2164-15-98)
Supplement: Additional file 1: Table S1 — Abundance of TMM normalized reads on each protein family. [file 1471-2164-15-98-S1.xlsx]

## Sheet: Pfam_sum
Uniquepfam_ID	number of genes in Pfam	pfam Abrv name	number of CPM total in all libraries	Average CPM per library in this pfam	CI_A1_CPM	CI_A2_CPM	CI_A3_CPM	CI_P1_CPM	CI_P2_CPM	CI_P3_CPM	CN_A1_CPM	CN_A2_CPM	CN_A3_CPM	CN_P1_CPM	CN_P2_CPM	CN_P3_CPM	W_A1_CPM	W_A2_CPM	W_A3_CPM	W_P1_CPM	W_P2_CPM	W_P3_CPM
PF14469	2	AKAP28	554.281	30.7934	24.9621	25.2805	32.8937	37.235	40.471	28.8048	21.3541	26.1251	24.4813	29.1517	22.4894	31.8787	30.499	48.4995	36.366	26.0376	30.1264	37.6255
PF14465	1	NFRKB_winged	466.101	25.8945	22.2861	20.5031	30.3783	13.4851	30.1959	19.2147	17.3388	26.5966	33.3079	23.6327	14.0559	22.0699	35.9658	24.2294	29.6617	36.738	34.4024	32.0392
PF14444	1	S1-like	1259.46	69.9702	68.8393	62.1064	90.5544	34.2159	66.8924	59.3596	47.2711	65.2065	81.4379	73.1722	40.6059	51.0877	82.8653	83.3715	87.1565	95.4119	85.1314	84.7772
PF14438	1	SM-ATX	625.899	34.7722	37.9689	28.4654	40.3896	13.6864	34.5995	24.3614	22.7339	32.1678	43.6317	31.6989	14.993	18.7962	50.6399	43.9794	46.9304	49.0542	48.591	43.2118
PF14429	2	DOCK-C2	1396.61	77.5892	82.3826	66.0875	87.7894	18.5169	66.9071	54.5559	52.3851	79.6497	89.7649	64.1054	34.6712	41.2788	121.841	97.2494	110.723	120.554	103.013	105.131
PF14392	11	zf-CCHC_4	118091	6560.63	3598.56	2914.6	3944.23	23225.4	20503.9	13783.1	6838.2	6028.76	5892.65	3249.07	4261.21	4578.66	3754.89	4539.33	3231.52	2574.42	2627.96	2544.91
PF14382	2	ECR1_N	3945.22	219.179	302.487	215.045	294.642	155.984	176.967	172.591	250.086	274.742	258.974	147.162	102.143	129.558	291.962	286.695	280.526	183.669	211.274	210.716
PF14381	1	EDR1	163.832	9.1018	11.0605	8.55953	11.2226	12.4788	12.1623	8.40641	3.65028	6.79677	5.82889	11.4626	7.80884	6.94792	7.4809	11.8093	10.7676	8.56032	9.13511	9.6939
PF14377	1	DUF4414	5418.74	301.041	372.145	305.076	508.626	200.081	265.752	170.592	232.561	342.383	390.717	244.563	141.184	198.543	383.692	332.496	335.173	334.473	338.18	322.506
PF14369	1	zf-RING_3	411.53	22.8628	24.4322	16.7209	25.928	22.1397	27.6796	25.9055	18.9814	22.5143	21.8167	19.6703	15.3053	21.6612	24.0942	23.4149	26.4111	27.1077	25.073	22.6739
PF14360	1	PAP2_C	2879.05	159.947	163.242	120.829	177.241	72.6505	145.528	143.252	132.323	157.813	149.383	167.338	119.944	120.158	183.555	158.334	168.237	246.107	227.795	225.319
PF14259	22	RRM_6	17755.9	986.44	874.162	762.523	1106.74	630.012	1027.77	853.409	723.691	928.328	964.331	951.421	582.967	759.645	1234.29	1148.06	1153.01	1341.09	1352.26	1362.19
PF14244	10	UBN2_3	1780.35	98.9081	97.5289	74.4838	134.864	57.9658	136.93	97.9587	73.9181	102.553	92.7526	114.184	74.5837	83.7837	76.2476	86.7371	92.6419	125.73	131.781	125.702
PF14237	1	DUF4339	1137.44	63.1914	68.6693	56.5327	81.8473	30.5931	61.0315	47.3504	49.2806	70.7055	89.4318	57.5958	41.2306	42.5049	79.1968	65.5435	71.0905	75.9675	76.5794	72.2935
PF14228	2	MOR2-PAG1_mid	2751.32	152.851	153.526	139.875	193.833	66.0166	125.196	107.829	116.082	153.127	142.008	116.887	78.5787	78.1927	231.488	210.625	227.733	197.824	213.55	198.947
PF14227	4	UBN2_2	533.147	29.6193	22.121	19.7068	30.8137	18.8993	35.0189	26.7633	12.0459	18.9035	25.1475	29.2932	18.7412	19.6177	27.0463	22.5231	39.7771	52.6139	54.4219	59.693
PF14226	1	DIOX_N	1290.18	71.6764	83.5233	67.264	102.356	81.7922	61.8597	68.9652	82.4871	81.7737	77.1362	72.575	49.6642	49.5509	73.9371	101.411	87.9326	55.107	49.143	43.6981
PF14214	1	Helitron_like_N	18.9552	1.05306	0.330164	0.597177	0.193492	0.20127	0.838776	0.343119	0.365028	0.424798	0.666158	1.1321	0.624707	1.2261	2.30181	2.23969	1.71469	2.31842	2.138	1.29964
PF14160	1	FAM110_C	75.9377	4.21876	4.45722	2.38871	6.77223	2.61651	3.77449	1.71559	2.37268	4.24798	2.33155	2.97177	1.56177	1.2261	6.04226	6.71907	5.07905	7.1336	8.94074	5.58631
PF14061	1	Mtf2_C	473.927	26.3293	22.2861	17.1191	27.8629	10.6673	23.5906	19.7293	15.8787	22.7267	43.7999	23.4912	15.93	15.5306	35.6781	28.5051	27.63	42.6232	42.7601	38.1184
PF14051	2	Requiem_N	535.569	29.7538	25.4227	19.1096	28.2499	30.3938	30.6153	31.5652	25.917	24.2305	34.5986	25.8672	23.4265	21.7347	31.9377	27.7701	32.3028	38.9209	43.5395	39.9668
PF14050	2	Nudc_N	3095.47	171.97	189.684	127.557	191.141	194.628	184.279	177.787	195.821	182.122	184.358	149.296	113.072	125.88	195.953	177.803	169.844	177.851	188.726	169.666
PF14048	1	MBD_C	145.415	8.0786	9.40969	5.57365	7.93319	11.4724	10.9041	8.57797	5.84044	6.58437	7.1612	7.21717	5.31001	8.58273	8.6318	6.31185	8.53281	11.7704	7.38583	8.21517
PF13976	3	gag_pre-integrs	447.84	24.88	24.2671	18.5423	29.4128	18.5169	24.1148	36.1973	23.7998	27.3952	26.4798	31.682	26.55	20.0264	17.2636	16.085	20.5824	25.681	35.5414	25.702
PF13975	1	gag-asp_proteas	150.637	8.3687	8.25411	12.3416	17.0273	3.80199	8.88683	7.03394	7.48307	10.1952	7.9939	8.20776	4.37295	4.08701	6.88818	8.55154	10.5644	7.31194	9.91256	7.72226
PF13967	1	RSN1_TM	1987.04	110.391	133.717	87.7849	111.645	104.459	115.336	118.841	142.178	114.698	121.126	91.8434	80.2748	76.0184	128.346	120.786	125.751	111.997	103.635	98.5984
PF13964	1	Kelch_6	28.7061	1.59478	1.98099	1.79153	2.70889	1.20762	0.629082	0.171559	1.82514	0.849596	8.16044	0.849079	0.312353	0.817402	0.86318	2.23969	1.42213	1.24838	0.97182	0.657213
PF13961	4	DUF4219	843.817	46.8787	25.7545	23.688	45.6681	24.3597	39.0429	33.7972	32.1644	36.3202	61.2783	38.2085	24.6759	21.2525	46.0363	46.4227	60.7414	100.769	99.5144	84.1233
PF13934	1	ELYS	1683.44	93.5242	72.4711	78.6282	119.466	62.9976	131.688	69.8247	39.9669	82.3917	100.438	89.7108	45.2912	83.2606	105.02	122.776	127.588	111.063	114.663	126.19
PF13927	12	Ig_3	81243.8	4513.55	3111.93	3198.42	4650.1	1573.96	3810.31	2390.82	2366.84	3418.14	3300.64	3579.07	2019.14	2585.21	6336.51	5211.25	6080.72	9185.16	8471.65	9953.94
PF13926	1	DUF4211	185.556	10.3087	9.2446	6.36988	10.4486	7.23768	11.1159	10.122	7.66558	7.43397	10.6585	11.038	5.33187	8.58273	6.61772	14.6598	14.6277	18.369	13.2168	12.8157
PF13923	3	zf-C3HC4_2	3096.61	172.034	180.782	135.559	200.036	112.132	153.356	155.721	158.623	181.605	199.573	142.698	104.951	114.436	222.41	208.22	217.402	212.642	206.069	190.4
PF13922	1	PHD_3	654.699	36.3721	45.3927	32.0485	58.8468	12.0762	25.6162	18.3586	30.2973	43.7542	45.477	30.881	16.8671	20.0264	53.0741	55.1839	59.9328	35.668	35.3781	35.8198
PF13921	1	Myb_DNA-bind_6	131.629	7.31271	8.58428	6.17082	7.5462	6.23938	9.43623	10.8082	6.5705	5.94717	7.9939	7.07565	5.62236	4.49571	6.90544	6.31185	8.32965	6.55578	8.16329	8.87238
PF13920	10	zf-C3HC4_3	5238.47	291.026	288.808	228.263	321.197	241.917	316.21	272.037	250.055	291.412	327.364	262.053	194.284	226.833	320.922	332.881	352.842	343.775	330.549	337.068
PF13919	1	ASXH	184.841	10.269	7.75886	9.15671	11.6231	3.62286	7.1296	5.14678	5.65793	11.8943	12.657	9.62289	5.31001	4.08701	15.825	13.6377	16.0498	14.2672	17.1001	14.2944
PF13917	3	zf-CCHC_3	1610.97	89.4984	39.1245	36.4278	94.4243	46.896	41.3097	56.9577	33.9403	47.365	61.2866	69.766	38.7318	37.1918	119.407	168.18	159.482	189.575	229.933	140.972
PF13915	1	DUF4210	402.795	22.3775	21.1305	19.9039	32.2939	8.05081	19.2919	12.4072	17.8864	26.7623	22.9875	14.4343	7.18413	13.8958	42.0081	26.6686	26.8174	29.7721	30.9039	30.3961
PF13913	5	zf-C2HC_2	8346.45	463.692	434.84	340.506	505.388	493.156	528.855	439.124	388.077	457.935	430.726	462.606	315.474	416.234	489.426	538.318	535.35	494.403	538.87	537.16
PF13912	81	zf-C2H2_6	43546.4	2419.24	2386.61	1854.46	2683.17	2015.72	2577.02	2208.61	2123.79	2438.83	2536.9	2137.84	1506.37	1778.82	2946.14	2931.47	2890.76	2909.46	2838.71	2781.67
PF13909	5	zf-H2C2_5	3204.09	178.005	173.97	133.17	186.718	119.756	194.823	137.896	161.089	188.188	177.082	135.428	92.4566	118.523	246.973	213.115	199.887	257.491	245.021	222.503
PF13904	1	DUF4207	841.316	46.7398	52.6612	32.0405	61.9175	50.7201	59.7628	47.3333	37.7548	45.6658	57.9558	47.6899	34.3589	46.1832	36.5471	49.0696	47.6882	38.6998	47.6192	47.648
PF13903	3	Claudin_2	3060.42	170.023	141.025	109.017	175.109	157.985	183.872	185.018	132.007	151.23	151.028	186.854	126.825	156.533	163.449	163.418	164.484	235.523	239.289	237.754
PF13901	1	DUF4206	150.29	8.34944	10.7303	7.16612	8.51366	8.85589	6.50052	7.72018	11.8634	9.98276	9.49276	4.24539	3.12353	4.08701	11.5091	10.384	13.4087	6.95526	8.35765	7.39365
PF13899	1	Thioredoxin_7	5786.04	321.447	418.399	270.509	384.469	428.194	297.29	302.802	479.473	328.577	304.601	245.662	237.389	291.024	340.956	319.868	290.516	302.11	267.797	276.408
PF13898	2	DUF4205	784.803	43.6002	45.1269	30.8541	51.082	29.3855	51.375	40.488	47.2711	42.4798	51.4607	28.5856	22.1771	23.7047	54.3804	50.0856	48.702	56.1771	56.7543	54.713
PF13896	3	Glyco_transf_49	11034.5	613.029	553.715	417.625	598.04	647.885	650.683	634.415	556.132	543.565	499.196	504.44	410.451	447.769	712.653	750.009	729.543	765.428	790.117	822.851
PF13895	48	Ig_2	32587.1	1810.39	1451.45	1199.58	1854.85	1190.16	1961.41	1586.34	1289.19	1457.88	1477.18	1818.69	1103.41	1345.97	2144.91	2068.2	2036.12	2935.62	2925.43	2740.69
PF13894	53	zf-C2H2_4	18319.1	1017.73	1025.26	791.697	1066.86	989.907	1110.75	1005.85	970.709	1039.14	1186.14	960.663	717.723	811.869	1062.31	1066.68	1121.84	1165.37	1117.81	1108.56
PF13893	2	RRM_5	269.143	14.9524	12.3069	10.152	22.8321	14.0889	21.1791	12.3523	12.0459	16.3547	27.8121	15.4249	9.05825	11.0349	11.7968	16.2887	14.4245	13.9105	14.7717	13.3086
PF13892	2	DBINO	1140.08	63.3378	56.9534	47.5751	64.6264	65.6242	91.6363	74.4397	56.5793	58.4098	74.9345	70.4735	51.5383	50.2702	61.2858	64.7128	56.8752	66.7027	65.5007	61.9424
PF13891	3	zf-C3Hc3H	750.87	41.715	43.0865	31.6523	42.3748	42.6693	43.6164	40.6596	44.3527	43.117	52.0653	31.839	28.4242	27.7917	44.0193	47.455	48.1494	48.1518	44.1265	47.3194
PF13890	1	Rab3-GTPase_cat	538.451	29.9139	28.891	18.7115	33.4742	31.3982	30.4056	27.9642	37.5978	32.4971	33.5761	23.6327	17.4918	26.9743	36.5413	34.817	33.5217	25.3243	31.2926	34.3394
PF13886	1	DUF4203	223.494	12.4163	6.43821	5.37459	6.96572	4.62921	20.9694	18.5284	5.11039	6.58437	13.1566	14.8589	9.68296	14.7132	6.61772	6.51546	8.32965	25.8575	22.5365	26.6254
PF13883	2	Pyrid_oxidase_2	10289.9	571.66	741.581	399.366	612.597	331.291	261.864	324.419	847.965	903.571	810.835	283.277	223.957	194.95	1034.9	1016.3	1130.83	443.531	354.326	374.334
PF13881	1	Rad60-SLD_2	339.002	18.8335	16.1781	16.1238	25.3475	16.9067	18.0337	15.0972	13.871	18.0539	14.822	16.557	11.8694	12.6697	15.825	29.3277	27.8332	22.2925	23.7124	24.4812
PF13879	2	KIAA1430	380.823	21.1568	23.7718	16.1238	26.7019	30.3918	36.6965	23.1605	17.1399	17.1725	21.3087	19.9533	12.4941	14.7132	19.2777	22.6168	18.0814	16.7622	20.7969	23.6597
PF13878	1	zf-C2H2_3	1639.79	91.0992	99.8747	71.6612	102.744	109.088	124.558	110.656	89.7968	96.854	97.9253	86.7475	73.7154	73.5662	81.4497	84.2327	85.1087	88.9916	82.7991	80.0157
PF13874	1	Nup54	630.254	35.0141	37.3086	25.6786	33.8612	51.3239	61.8597	49.4091	33.7651	37.3822	34.1406	27.7366	22.1771	24.9308	33.0886	41.1289	29.68	28.7127	27.0166	31.0533
PF13873	18	Myb_DNA-bind_5	2939.58	163.31	153.569	123.414	173.675	164.734	190.515	163.838	139.152	145.84	160.043	171.227	135.249	138.141	186.841	164.583	167.619	189.026	188.506	183.606
PF13872	1	AAA_34	563.876	31.3264	22.1062	25.2705	40.3722	22.9448	36.6986	30.366	16.6088	28.8884	35.9826	36.867	15.1929	18.8003	35.1027	36.4459	38.7958	41.1965	41.9826	40.2543
PF13870	4	DUF4201	908.509	50.4727	46.8834	50.1628	70.6247	53.1353	79.474	48.7229	28.2349	54.3742	38.9703	67.489	42.1677	57.6269	37.9799	46.6263	49.5716	35.3113	49.5628	51.5913
PF13868	2	Trichoplein	1593.78	88.5436	81.3855	66.6847	89.7804	80.3068	104.218	81.1476	67.1651	93.2432	94.0832	85.897	66.0909	74.3836	104.733	102.822	125.554	90.775	91.697	93.8172
PF13866	1	zf-SAP30	388.362	21.5757	24.9274	17.5172	29.4108	26.7689	24.9536	20.244	27.3771	20.6027	24.9809	17.8306	11.2447	11.0349	22.4427	20.9716	24.3612	20.8658	19.8251	23.0025
PF13865	1	FoP_duplication	4301.23	238.957	200.185	140.735	210.326	247.101	271.134	280.718	214.286	197.075	189.396	215.571	180.853	186.915	212.619	209.716	224.088	359.353	394.384	366.779
PF13864	2	Enkurin	359.358	19.9643	16.8252	18.7115	23.4126	27.3727	32.5026	19.0431	10.2208	13.1687	14.1559	22.6407	15.93	24.9308	19.2777	25.0438	23.1605	18.7257	16.3266	17.9091
PF13863	1	DUF4200	216.15	12.0083	11.8859	9.55482	14.5119	11.0699	17.6143	10.6367	7.66558	11.2572	11.6578	12.0286	9.05825	12.6697	13.5232	15.4742	14.8308	10.8787	10.4957	11.3369
PF13862	1	BCIP	242.374	13.4652	17.6638	9.55482	23.7996	15.2965	17.824	11.4945	16.2437	13.3811	19.3186	9.19835	6.55942	6.53922	12.3723	18.1211	15.2372	9.23801	9.52384	11.0083
PF13857	5	Ank_5	5013.43	278.524	294.175	240.674	362.237	171.927	262.952	231.576	224.855	293.111	279.453	221.488	147.431	205.577	336.591	334.606	361.131	359.958	329.981	355.704
PF13855	27	LRR_8	30870.4	1715.02	1920.46	1356.77	2035.45	1059.2	1462.34	1248.07	1848.17	2198.26	2143.44	1401.68	900.787	1061.94	2463.42	2352.67	2540.57	1722.67	1653.85	1500.6
PF13851	1	GAS	222.97	12.3872	9.57477	6.768	16.6403	9.54625	20.55	10.122	6.20547	11.8859	7.49428	13.4437	7.80884	15.1219	11.2213	19.5464	17.6751	9.8087	12.6337	16.9232
PF13850	2	ERGIC_N	1817.76	100.987	97.5586	78.6282	121.13	113.901	135.882	106.538	82.3466	95.5796	109.916	94.5307	62.4801	79.288	118.256	98.1412	101.778	101.304	114.368	106.138
PF13847	1	Methyltransf_31	285.636	15.8687	17.994	12.9388	17.6078	16.3029	17.4046	14.9257	18.0689	18.6911	25.8136	12.8777	6.87177	8.58273	17.8391	16.085	15.1559	14.0889	19.4364	14.9516
PF13843	1	DDE_Tnp_1_7	1951.58	108.421	121.005	83.4096	119.542	109.29	104.847	103.45	107.136	103.863	98.4249	92.1095	69.3143	91.5491	126.6	125.419	125.554	125.66	117.396	127.006
PF13839	1	PC-Esterase	239.945	13.3303	15.0225	9.35577	12.964	10.2648	17.1949	12.6954	14.7836	15.2927	14.1559	12.7362	9.3706	10.2175	15.825	12.8273	13.2055	13.3987	15.3548	15.2802
PF13837	13	Myb_DNA-bind_4	3137.46	174.303	170.464	124.553	184.203	201.125	208.423	206.914	168.643	164.093	190.273	183.783	132.681	154.489	187.247	166.552	167.57	170.718	174.832	180.898
PF13833	14	EF-hand_8	34290.2	1905.01	1278.17	1142.74	1723.1	1957.16	2467.79	2061.48	997.024	1323.37	1277.53	1728.46	1375.05	1676.67	2128.87	1958.19	2128.66	2981.04	2874.28	3210.61
PF13832	2	zf-HC5HC2H_2	1016.1	56.4498	46.4145	45.1864	63.659	23.3011	60.9056	47.6935	37.2328	52.0378	66.7824	53.6363	30.923	39.2353	66.7526	58.5353	76.3991	85.2465	84.766	77.3885
PF13824	1	zf-Mss51	2466.72	137.04	126.12	107.094	144.04	110.296	145.075	117.518	128.855	129.092	120.543	128.791	84.0231	118.523	153.934	155.663	139.776	173.873	194.56	188.946
PF13820	1	Nucleic_acid_bd	108.065	6.00362	6.93345	3.78212	7.15922	0.40254	2.51633	1.54404	5.11039	6.79677	9.49276	3.11329	3.12353	2.04351	9.49498	7.94072	7.93551	10.1654	9.83093	10.6797
PF13815	1	Dzip-like_N	7043.07	391.282	28.5592	21.2993	24.38	684.9	698.327	991.07	35.0427	45.4534	46.1315	901.639	539.431	628.055	33.664	32.9845	20.7246	667.514	942.281	701.616
PF13812	3	PPR_3	2812.74	156.264	181.921	145.512	215.163	125.391	147.589	116.489	133.418	170.769	171.083	142.079	90.5825	111.575	204.968	192.005	188.128	153.194	161.699	161.178
PF13806	1	Rieske_2	33.6604	1.87002	1.8159	1.19435	2.90239	1.61016	1.46786	2.05871	0.547541	0.637197	0.999238	2.97177	1.56177	3.67831	2.87727	1.62887	2.23478	1.7834	1.55491	2.13594
PF13802	1	Gal_mutarotas_2	5777.15	320.953	500.15	384.383	558.808	169.268	240.309	185.627	307.901	494.879	475.451	231.91	134.312	163.072	510.14	422.556	417.132	201.524	194.558	185.17
PF13793	2	Pribosyltran_N	5811.59	322.866	424.71	305.92	447.987	267.446	256.596	266.336	461.733	425.229	379.958	221.334	190.882	175.464	364.072	365.015	429.682	275.145	285.402	268.68
PF13792	11	Sulfate_tra_GLY	6810.72	378.373	570.021	459.497	767.929	185.943	237.164	184.42	434.637	539.802	542.999	163.043	110.798	148.359	597.965	621.899	593.276	215.089	209.561	228.319
PF13774	1	Longin	949.825	52.7681	55.1358	35.2613	47.7887	57.1426	76.9913	72.055	62.8797	48.5077	44.0064	44.1521	37.0201	36.4602	49.912	46.2496	46.902	63.5675	65.7242	60.0693
PF13772	1	AIG2_2	225.071	12.5039	8.41919	20.1049	76.8107	5.23303	5.66174	3.60275	2.37268	3.82318	3.16425	2.54724	0.93706	2.45221	27.3225	38.8892	13.4087	3.5668	3.30419	3.45037
PF13771	4	zf-HC5HC2H	3027.08	168.171	175.002	143.92	216.975	144.546	205.083	186.485	156.58	179.052	220.833	170.707	110.573	133.237	161.466	176.862	172.787	161.731	154.333	156.911
PF13768	3	VWA_3	8048.56	447.142	33.0164	30.251	50.695	466.828	516.676	461.25	28.4722	36.1078	36.9718	64.8187	170.611	492.988	51.5031	44.3866	51.9831	1666.14	1603.89	2241.97
PF13764	1	E3_UbLigase_R4	2471.45	137.303	130.595	124.81	150.344	78.2941	144.689	80.633	77.0208	151.653	160.378	105.71	49.3518	89.9143	212.342	192.003	207.429	171.563	170.065	174.654
PF13733	3	Glyco_transf_7N	1237.68	68.7599	65.0424	45.1864	65.9809	103.654	85.3455	87.1522	72.823	61.8081	63.9512	69.1999	57.1607	60.4878	56.6131	57.4175	53.4316	75.4378	76.9681	80.0174
PF13716	5	CRAL_TRIO_2	7106.1	394.784	385.715	295.069	425.488	233.037	399.13	340.99	374.361	399.924	369.038	330.062	227.178	258.749	522.581	514.219	511.131	527.187	506.791	485.456
PF13705	1	TRC8_N	4060.49	225.583	245.974	214.084	320.806	116.334	187.257	119.92	173.571	249.781	229.323	167.887	93.3937	156.941	363.361	331.714	336.843	237.37	257.324	258.605
PF13704	1	Glyco_tranf_2_4	1338.89	74.3829	47.0484	24.4842	43.7293	123.781	104.923	116.83	56.2599	49.7014	54.625	155.643	117.442	106.671	46.324	47.7706	47.5399	80.4509	64.7232	50.9455
PF13696	1	zf-CCHC_2	2431.16	135.064	122.08	100.127	154.02	111.302	161.045	135.189	92.1695	118.943	142.571	141.23	91.8319	94.0013	144.727	154.335	153.387	179.941	176.846	157.409
PF13692	1	Glyco_trans_1_4	591.482	32.8601	40.2883	29.2616	46.4382	41.2644	33.1317	35.3687	42.1607	36.488	40.6357	27.029	26.55	20.0264	29.9207	28.0979	28.849	29.3922	29.5317	27.0476
PF13691	1	Lactamase_B_4	404.259	22.4589	19.3146	20.1049	32.7002	18.5169	27.6838	15.955	11.1333	24.8507	33.8075	17.6891	13.1188	16.7567	21.1105	30.3376	36.366	21.4008	22.5462	20.8665
PF13688	3	Reprolysin_5	6931.06	385.059	278.934	202.391	304.002	255.818	479.34	418.211	240.163	307.862	317.155	481.385	304.045	319.866	413.927	330.126	325.429	670.658	679.25	602.499
PF13679	4	Methyltransf_32	3342.41	185.689	217.248	154.902	228.127	161.419	215.907	196.94	192.348	195.263	210.424	163.165	120.256	150.811	208.021	188.509	195.46	188.55	173.056	182.004
PF13673	7	Acetyltransf_10	5720.04	317.78	426.444	290.524	456.061	288.245	294.826	273.282	360.282	371.571	335.699	258.002	202.383	215.77	364.544	346.566	335.624	313.591	291.134	295.496
PF13672	2	PP2C_2	2166.57	120.365	138.009	89.0689	132.107	92.383	127.284	115.803	122.467	126.377	116.784	105.993	74.6525	107.897	150.769	111.801	125.142	141.675	145.579	142.78
PF13671	2	AAA_33	904.507	50.2504	61.4106	39.2146	57.6607	59.1734	56.3993	54.899	68.7256	47.365	60.7953	39.6237	32.7971	40.8701	54.4034	52.7345	44.6957	40.1586	48.3966	45.1834
PF13664	1	DUF4149	1695.83	94.2126	71.6457	56.7318	85.9106	141.694	145.947	116.664	61.1421	64.6734	72.2682	171.085	73.403	78.5605	66.1772	72.4825	83.4996	118.418	113.499	102.026
PF13661	1	2OG-FeII_Oxy_4	311.433	17.3018	16.6733	10.3511	17.9948	24.1524	19.0822	23.3201	19.3465	16.1445	16.569	14.2928	10.3077	15.9393	15.2495	13.8454	18.0814	17.834	23.518	18.7306
PF13660	1	DUF4147	311.613	17.3118	24.2671	11.9435	18.5753	13.8876	10.9041	11.3229	21.3541	24.2135	22.1731	11.7456	9.68296	10.6262	23.5936	25.2474	28.2395	15.5156	16.3266	11.9941
PF13649	1	Methyltransf_25	490.733	27.263	34.3371	24.7271	41.9878	41.6609	26.2118	21.2734	34.3126	28.4615	36.3056	15.2311	14.993	18.8003	32.2312	26.0619	32.5059	19.6156	21.38	20.6365
PF13646	2	HEAT_2	5434.65	301.925	239.198	174.314	268.177	260.578	335.928	331.971	223.579	255.31	241.955	330.238	217.442	254.004	299.765	309.586	287.306	458.69	485.329	461.285
PF13641	8	Glyco_tranf_2_3	5315.8	295.322	332.381	232.6	346.123	239.741	264.827	260.981	314.271	324.023	359.059	244.249	182.883	186.36	375.757	373.605	377.619	310.863	303.482	286.977
PF13640	1	2OG-FeII_Oxy_3	650.941	36.1634	36.3181	22.6927	35.4052	27.5197	42.6832	34.9981	23.871	29.3238	34.9733	35.6613	24.9883	31.8787	33.664	40.518	34.9419	57.454	47.0361	57.0133
PF13639	14	zf-RING_2	35010.2	1945.01	2543.62	2072.13	2676.68	1369.71	1515.47	1342.55	2041.44	2727.47	2588.17	1334.79	873.943	1145.72	2878.46	2835.57	2903.95	1406.82	1414.5	1339.19
PF13638	2	PIN_4	454.125	25.2292	26.5815	18.7115	34.2481	27.3929	31.2444	26.5917	20.6003	29.0987	34.8068	26.746	14.0715	17.1655	24.7445	26.8763	32.38	16.9423	23.9068	22.0166
PF13637	11	Ank_4	10420.9	578.937	569.677	446.626	646.021	384.736	589.368	506.265	479.402	609.56	664.731	560.812	342.311	411.583	773.404	641.213	696.35	698.413	696.031	704.367
PF13634	1	Nucleoporin_FG	206.12	11.4511	9.57477	10.7492	13.5445	9.4597	18.2434	10.4651	4.19782	10.62	20.984	9.05684	6.55942	7.76532	11.5091	12.6237	14.2213	12.4838	11.0826	12.98
PF13625	1	Helicase_C_3	689.54	38.3078	34.3272	23.8871	41.0204	55.3493	79.0547	53.355	29.9323	33.7757	36.1724	30.1423	20.6153	21.2525	37.9799	38.8383	33.1154	39.2348	39.2615	42.226
PF13621	6	Cupin_8	16807.7	933.761	1060.56	711.556	1013.12	964.624	1059.94	954.337	929.139	1093.38	1063.94	820.354	580.656	680.532	1089.08	974.473	1005.69	943.57	955.085	907.659
PF13620	1	CarboxypepD_reg	2831.8	157.322	152.176	123.616	175.515	120.158	221.647	156.944	109.873	161.428	180.196	224.816	129.939	135.28	153.934	122.181	121.897	201.469	176.483	164.244
PF13616	1	Rotamase_3	977.954	54.3308	66.8583	38.6174	65.9809	53.9404	54.1011	61.0752	60.5946	59.2593	65.2835	47.9729	30.2983	34.7396	65.314	60.0644	47.7431	58.8522	60.2528	47.0055
PF13614	1	AAA_31	2487.2	138.178	155.512	99.3284	145.506	199.153	188.809	160.58	175.759	165.673	142.879	95.5822	83.086	97.2709	153.643	116.871	136.71	132.507	118.951	119.383
PF13606	1	Ank_3	3079.08	171.06	145.338	115.852	176.413	44.8812	90.7933	81.1476	119.745	155.028	164.531	80.5054	59.6595	81.7402	339.69	355.276	401.221	212.861	229.89	224.502
PF13602	1	ADH_zinc_N_2	3622.56	201.253	160.496	116.648	200.23	167.022	256.154	265.833	138.36	147.592	135.503	177.698	144.348	179.408	246.542	274.944	214.95	262.293	261.824	272.714
PF13594	4	Amidohydro_5	3516.61	195.367	173.407	127.023	186.089	189.075	217.878	190.618	148.566	152.496	145.389	204.079	150.03	151.228	187.097	199.339	205.364	316.029	288.485	284.412
PF13593	1	DUF4137	255.497	14.1943	17.0035	14.1332	23.0256	9.05716	14.2592	11.666	11.1333	16.1402	17.1536	17.5476	10.62	11.4436	16.9759	10.384	15.2615	10.5221	14.3829	14.7873
PF13589	3	HATPase_c_3	25348.1	1408.23	1479.65	1061.08	1903.7	1538.88	1698.67	1396.53	1644.21	1820.59	1759.88	1296.35	816.804	1034.42	1260.48	1325.55	1121.82	1401.4	1397.8	1390.3
PF13579	2	Glyco_trans_4_4	3097.07	172.06	259.405	155.664	263.571	126.8	143.475	122.123	214.224	242.035	220.597	114.002	85.5848	85.8273	259.814	220.901	217.528	126.261	115.647	123.615
PF13561	1	adh_short_C2	4216.05	234.225	543.096	344.784	519.827	167.527	170.062	94.344	482.749	431.378	406.965	22.076	18.4289	22.4786	433.118	256.872	253.676	13.5538	18.8533	16.266
PF13549	1	ATP-grasp_5	11036.2	613.121	595.78	378.518	558.58	621.39	591.562	544.017	718.086	617.648	449.284	505.731	387.206	577.859	999.189	732.59	687.494	693.796	684.634	692.813
PF13543	1	KSR1-SAM	542.423	30.1346	29.5497	25.3063	36.9648	22.9448	27.2602	27.9642	20.6241	22.7118	33.1364	31.1329	17.801	20.4678	29.6445	32.2332	31.287	43.1708	44.2994	45.9244
PF13540	5	RCC1_2	3225.36	179.186	160.955	163.228	217.83	111.906	189.356	141.193	125.502	172.644	186.856	151.328	85.2725	123.428	215.781	220.359	210.679	249.496	244.708	254.833
PF13532	1	2OG-FeII_Oxy_2	400.032	22.224	22.2861	12.9388	24.5735	26.7689	20.7597	20.244	18.4339	21.2399	21.6502	21.6515	13.1188	19.6177	26.1831	23.4149	27.0206	26.751	26.4335	26.9457
PF13522	2	GATase_6	581.375	32.2986	46.6209	29.2616	65.1063	22.4497	23.058	24.5364	31.2792	30.3242	55.959	18.8212	22.1771	20.4351	37.4189	30.9525	33.0301	33.5279	30.1264	26.2902
PF13521	1	AAA_28	1656.04	92.0022	110.778	88.9096	135.445	24.3537	32.7123	25.7339	90.1618	120.641	132.737	35.0952	21.8647	24.1134	179.786	202.442	262.689	54.9287	56.9584	56.6912
PF13520	10	AA_permease_2	9960.41	553.356	665.174	478.798	775.349	382.25	518.406	465.968	523.899	599.488	651.28	433.331	293.996	355.116	715.95	749.231	749.861	567.26	528.995	506.058
PF13519	4	VWA_2	7556.67	419.815	486.491	288.233	420.039	544.245	437.212	370.544	495.989	440.269	371.157	336.753	249.23	387.04	596.178	522.493	459.632	381.116	386.396	383.648
PF13516	6	LRR_6	7378	409.889	342.031	298.238	417.556	492.585	444.493	394.93	386.017	329.172	329.735	358.124	291.741	331.53	469.99	527.702	524.374	502.936	466.975	469.873
PF13513	1	HEAT_EZ	1086.4	60.3556	67.1918	47.9732	64.046	47.4998	70.0378	64.5064	50.3738	62.0205	73.1109	56.0378	35.2959	47.4093	71.0685	59.8628	62.9803	75.7945	63.1683	68.0232
PF13510	1	Fer2_4	7018.38	389.91	406.754	328.867	486.761	298.282	327.332	252.985	331.42	424.159	345.463	337.131	183.976	340.857	683.063	512.482	504.462	430.67	414.19	409.523
PF13508	5	Acetyltransf_7	4239.5	235.528	251.81	168.953	246.151	308.559	273.189	270.18	283.261	243.864	232.822	195.965	161.983	193.316	244.605	247.948	241.001	225.443	226.996	223.448
PF13504	49	LRR_7	48459	2692.16	2773.65	2139.22	3029.18	1870.58	2812.69	2332.94	2260.76	2832.63	2748.05	2389.45	1524.63	1923.68	3310.25	3314.84	3661.22	3239.33	3167.45	3128.4
PF13499	14	EF-hand_7	102808	5711.58	5855.41	4637.77	6417.01	5035.67	4642.95	4596.34	6636.73	5921.27	5090.58	3207.86	2819.9	3736.78	8581.15	8656.59	8604.16	5786.29	6018.96	6562.95
PF13489	8	Methyltransf_23	4444.11	246.895	274.249	216.218	282.077	237.73	240.307	217.585	261.672	323.267	309.327	192.335	164.61	154.08	255.76	288.104	314.493	255.884	234.403	222.01
PF13481	2	AAA_25	1045.95	58.1083	66.023	54.7392	72.9505	51.7405	60.1046	45.29	49.8171	56.7913	54.3186	55.1887	32.8877	48.2267	49.489	56.1959	52.81	81.6779	78.2937	79.4045
PF13476	2	AAA_23	631.647	35.0915	32.3561	22.8918	31.5393	57.9658	81.8268	57.155	31.9399	35.683	50.628	24.1987	18.1165	24.1134	29.9236	31.5593	30.8806	23.0059	21.5744	26.2885
PF13472	1	Lipase_GDSL_2	658.484	36.5824	54.8733	36.2287	53.0808	32.4045	31.8735	32.7541	47.2017	39.296	49.424	25.0478	19.0536	20.8438	41.4442	38.0523	43.2735	32.4525	30.1264	31.0533
PF13469	1	Sulfotransfer_3	565.812	31.434	27.0718	23.688	31.5586	23.1461	37.9546	27.4495	21.3541	31.6475	37.8045	33.2556	23.1142	22.8873	35.3904	48.2551	48.9357	30.4979	30.7445	31.0566
PF13465	15	zf-H2C2_2	3688.97	204.943	206.188	188.909	284.412	118.266	204.452	165.555	155.502	192.017	248.191	171.239	120.881	118.523	259.081	244.757	256.61	268.842	244.899	240.645
PF13460	1	NAD_binding_10	2071.38	115.076	149.883	87.988	136.826	138.426	114.682	117.813	152.125	128.525	112.468	89.2948	77.7729	105.036	130.591	113.63	106.467	100.377	105.151	104.321
PF13458	3	Peripla_BP_6	2473.21	137.401	85.1593	88.3821	120.739	116.745	170.823	131.415	63.8798	105.773	98.2784	179.822	93.6998	115.254	117.105	141.656	131.763	243.257	229.18	240.281
PF13452	1	MaoC_dehydrat_N	2733.81	151.879	201.565	124.412	172.015	113.516	118.897	112.371	185.252	210.902	196.517	103.305	80.5872	109.941	210.616	210.333	235.642	124.838	106.123	116.984
PF13450	4	NAD_binding_8	1999.18	111.065	150.981	118.838	181.892	86.7475	101.7	93.1671	101.872	157.849	132.414	87.3334	60.2842	74.7964	121.553	98.7887	118.444	107.181	102.156	103.183
PF13445	1	zf-RING_UBOX	301.387	16.7437	12.8764	15.1285	17.8013	4.83048	19.2919	11.1514	9.49072	12.9563	13.9893	14.4343	7.80884	12.261	29.9236	23.0077	24.1763	22.8275	22.1575	27.2744
PF13442	2	Cytochrome_CBB3	17321.3	962.295	1134.71	636.604	1039.42	1196.45	737.324	544.912	1641.43	1159.07	712.665	539.386	378.922	906.029	2118.51	1218.36	975.014	799.368	758.593	824.527
PF13439	1	Glyco_transf_4	184.127	10.2293	10.7303	7.12233	9.67462	13.8876	11.9526	12.867	9.3082	9.22874	8.32698	10.0474	6.55942	5.72182	9.78271	9.7793	10.3613	13.7304	13.2168	11.8298
PF13432	1	TPR_16	387.111	21.5062	15.5177	16.1238	20.3167	11.8749	23.4857	19.3862	14.7836	19.1159	14.822	23.3497	14.3683	17.9829	27.334	23.191	22.7542	33.5279	36.1517	33.025
PF13426	2	PAS_9	357.804	19.878	17.1686	18.1144	28.0564	5.63557	18.2098	13.7248	14.6011	15.9299	17.1536	14.29	10.9324	9.40013	26.7586	29.2239	28.6459	31.9229	24.6842	33.3519
PF13424	4	TPR_12	2981.69	165.649	178.824	120.232	166.769	174.636	153.655	147.03	181.873	182.238	185.33	155.363	104.31	120.98	173.073	187.199	194.426	185.916	195.911	173.922
PF13423	2	UCH_1	2780.23	154.457	140.016	134.962	173.379	87.5525	163.771	112.028	93.0839	146.566	147.557	135.994	74.9648	107.488	229.6	209.393	211.977	200.797	207.07	204.029
PF13419	4	HAD_2	5471.23	303.957	507.456	302.364	472.036	337.629	240.309	220.137	476.62	348.294	321.623	197.694	148.368	224.377	369.199	299.732	284.226	250.384	237.155	233.628
PF13418	3	Kelch_4	1546.96	85.9421	104.003	77.4518	110.834	78.4954	96.4593	73.8289	95.9858	96.2168	111.417	72.8778	49.9765	60.8924	85.4548	98.1188	88.9647	81.628	81.0498	83.3018
PF13417	13	GST_N_3	12377.7	687.648	731.732	514.535	777.667	516.576	614.269	582.995	747.345	726.29	738.803	610.612	427.631	466.614	895.616	818.454	929.119	767.188	786.333	725.881
PF13415	1	Kelch_3	1149.06	63.8364	64.0519	59.1205	78.3644	28.5804	50.9557	36.8853	51.8595	69.0297	83.6029	50.2371	34.0465	35.1483	85.1671	66.5799	75.7531	98.8003	97.5707	83.3018
PF13414	26	TPR_11	25748.6	1430.48	1509.46	1107.14	1615.09	1559.55	1759.39	1597.43	1401.72	1418	1506.34	1328.03	999.172	1257.55	1380.06	1317.98	1320.29	1556.45	1564.36	1550.61
PF13412	1	HTH_24	4.03304	0.224058	0.330164	0	0.193492	0	0.629082	0	0.182514	0.212399	0.499619	0.141513	0	0.408701	0.287727	0.610825	0	0.17834	0.194364	0.164303
PF13405	16	EF-hand_6	265467	14748.1	11819.9	8497.93	11655.3	16117.1	16226.7	15391.3	12189.9	12039.1	9682.28	12640.3	9723.37	14249.5	20553.1	15983.5	15385.9	20011.5	20825.8	22474.1
PF13401	1	AAA_22	1372.23	76.2353	88.319	58.3242	76.4275	74.8725	72.5541	67.766	92.5345	88.7828	78.2736	56.6052	51.8507	57.2182	85.2218	88.9768	94.8889	85.4819	79.5629	74.574
PF13393	1	tRNA-synt_His	1295.04	71.9466	73.6316	51.1581	81.6538	93.0009	85.9704	68.2807	71.3629	69.0297	79.2729	51.0961	38.1071	58.4443	79.4155	61.8969	59.9328	91.6667	89.6018	91.517
PF13385	3	Laminin_G_3	2750.49	152.805	64.2781	68.0781	109.642	221.196	300.911	295.238	35.2945	63.5073	66.7824	386.161	190.848	143.863	118.831	96.3067	94.7	174.773	175.983	144.094
PF13374	2	TPR_10	1636.29	90.9049	91.1254	67.8811	93.6503	76.2814	101.073	93.5188	86.6941	85.8347	88.0961	81.6531	59.0348	73.9749	102.718	97.7319	103.412	115.029	109.186	109.395
PF13371	1	TPR_9	1106.56	61.4754	50.5152	50.9591	85.3301	25.7626	69.8281	38.2578	27.5596	63.074	74.4432	61.6997	26.8624	39.2353	78.2617	78.6315	78.2174	90.5967	80.078	87.2451
PF13365	1	Trypsin_2	298.969	16.6094	22.2036	17.3181	24.9605	16.9067	15.3077	13.5532	16.2437	18.4787	20.6509	9.90592	8.7459	13.0784	16.9759	19.3428	14.8308	13.5538	19.8251	17.0875
PF13360	1	PQQ_2	209.092	11.6162	11.8859	9.75388	12.19	11.8749	15.9032	13.5532	13.506	10.62	13.9893	10.8965	8.7459	11.4436	9.49498	9.16237	10.3613	11.9488	11.2751	12.4871
PF13359	5	DDE_Tnp_4	14663.6	814.643	888.963	599.973	921.807	1176.73	867.085	846.413	961.616	818.427	875.074	640.638	578.132	612.177	822.968	919.318	882.961	746.201	751.407	753.687
PF13358	4	DDE_3	8993.36	499.631	473.055	385.252	559.108	366.634	494.419	473.166	396.717	471.193	477.92	464.538	338.282	391.544	544.914	538.802	575.932	665.809	682.068	694.003
PF13345	1	DUF4098	841.318	46.7399	46.2247	34.4372	58.4347	45.7165	45.7343	45.5113	40.8831	41.4943	43.4652	41.0331	26.8843	39.644	52.9417	53.1417	48.9885	56.5462	62.4025	57.8348
PF13344	5	Hydrolase_6	3536.07	196.448	271.879	181.343	278.443	182.351	180.756	160.302	241.831	228.979	259.302	143.804	102.452	121.793	232.771	222.747	220.632	168.71	175.316	162.66
PF13339	1	AATF-Che1	447.738	24.8743	23.1214	16.7229	26.5085	29.9913	31.2318	25.7339	20.2353	21.2399	25.4756	21.4732	21.5524	20.0304	18.9785	24.6162	27.0734	29.6044	33.8252	30.3238
PF13328	1	HD_4	93.4135	5.18964	4.95247	3.98118	3.86985	10.8686	9.22654	7.03394	7.30055	4.67278	3.99695	6.22658	5.31001	4.49571	3.45272	3.66495	2.03162	2.85344	6.02528	3.45037
PF13325	1	MCRS_N	339.341	18.8523	18.159	20.1049	21.0907	21.3346	19.7112	19.7568	18.4339	16.5671	17.3118	13.7268	13.1188	10.2175	20.7163	23.8222	25.3953	16.9423	19.4364	23.4954
PF13306	14	LRR_5	10316.2	573.121	437.367	353.493	524.248	458.697	633.536	574.554	388.074	506.485	474.298	614.497	375.461	409.895	643.806	657.335	654.617	871.027	882.751	856.045
PF13302	1	Acetyltransf_3	735.082	40.8379	38.4642	32.4466	40.6334	38.4426	40.6806	38.7724	36.1377	34.4087	49.7953	35.8028	25.613	28.6091	46.6117	52.3273	46.9304	49.4002	51.7008	48.3052
PF13300	1	DUF4078	160.799	8.93327	10.4002	8.36047	11.9965	7.64827	9.22654	5.31834	9.12934	10.4076	16.987	7.78464	4.37295	10.1358	11.2213	8.4192	8.73597	7.49028	5.44219	7.72226
PF13281	1	DUF4071	463.538	25.7521	23.7718	19.5078	30.5737	13.4851	23.276	21.2734	18.6164	21.8771	42.8856	23.3497	13.4312	18.8003	30.2113	30.7448	30.8949	36.0247	35.5686	29.246
PF13279	2	4HBT_2	2559.87	142.215	170.822	117.18	201.019	157.597	145.586	124.209	180.977	148.992	130.121	99.021	74.0028	94.4222	167.474	203.7	180.004	120.692	119.973	124.075
PF13278	1	DUF4066	909.149	50.5083	60.255	42.7976	65.2069	51.1226	33.7607	39.4587	53.336	52.8895	50.1284	31.1329	30.923	45.7745	71.644	80.4252	80.6554	35.3113	40.6221	43.7047
PF13270	1	DUF4061	649.975	36.1097	38.2991	25.6786	36.572	47.9023	37.1158	41.5191	41.0656	38.0194	34.6402	36.6519	28.3492	33.9222	32.8008	28.5051	38.2778	33.3496	38.6784	38.6277
PF13251	1	DUF4042	437.014	24.2786	24.4289	19.3087	25.5429	25.36	27.0505	23.3321	27.1946	25.0631	30.6816	20.8024	14.0559	20.0182	23.3059	24.6366	23.3636	28.7127	27.211	26.9457
PF13249	1	Prenyltrans_2	351.598	19.5332	24.102	17.5172	26.5085	16.9067	16.7755	16.2981	27.5596	27.3995	23.9817	12.1701	9.99531	10.6262	25.6077	20.0412	24.9889	16.764	17.104	17.2519
PF13248	1	zf-ribbon_3	271.462	15.0812	11.7208	12.9388	13.5483	12.68	15.5174	11.4945	7.30055	13.1687	13.6562	15.991	9.3706	13.8958	16.9759	22.3236	17.9514	19.6192	20.0195	23.29
PF13242	1	Hydrolase_like	36.1744	2.00969	4.95247	2.78682	3.28937	1.40889	1.04847	1.54404	3.28525	3.18599	2.83117	0.424539	0.312353	0.817402	1.72636	2.64691	3.45376	0.8917	0.583092	0.98582
PF13238	1	AAA_18	585.937	32.552	32.026	25.4795	28.6369	56.7582	49.4878	42.5467	45.6285	42.9237	44.6326	19.5288	18.4289	18.8166	29.9236	24.0258	24.9889	29.7828	29.1546	23.1668
PF13236	1	CLU	2974.09	165.227	202.886	141.133	222.741	140.285	178.03	183.912	153.507	155.476	186.19	162.04	106.513	138.55	179.254	150.874	128.242	186.365	179.009	179.084
PF13233	1	Complex1_LYR_2	227.703	12.6502	16.5082	11.5454	15.2859	16.1016	11.7429	17.6706	14.4186	11.682	17.1519	12.3116	7.80884	13.8958	10.6459	10.1804	9.54862	10.5221	10.4957	10.1868
PF13229	1	Beta_helix	67.0655	3.72586	3.96197	2.98588	3.86985	5.83684	4.19388	4.28899	3.83279	4.46038	5.16273	3.39631	3.43589	5.31312	2.30181	2.03608	3.25059	3.38846	2.7211	2.62885
PF13207	3	AAA_17	9207.68	511.538	567.165	399.593	642.366	530.26	495.547	365.25	635.517	594.59	473.645	328.452	248.009	422.859	816.2	686.931	717.158	436.393	423.859	423.889
PF13202	5	EF-hand_5	4272.77	237.376	252.617	148.406	228.331	254.808	240.188	256.058	317.036	226.256	202.332	262.945	161.683	207.722	260.183	210.677	189.347	285.526	281.76	286.893
PF13193	1	AMP-binding_C	140.466	7.80364	9.07952	7.76329	10.6479	7.04446	10.0653	6.69082	4.19782	8.07117	5.49581	9.48138	3.12353	3.29822	9.20726	12.2165	9.54862	8.73866	7.5802	8.21517
PF13191	5	AAA_16	4329.53	240.529	239.003	172.371	220.968	252.393	282.248	238.711	251.687	255.729	285.615	217.081	136.186	182.305	283.724	225.979	226.323	285.34	293.229	280.638
PF13181	6	TPR_8	5859.15	325.508	334.792	254.803	354.267	265.153	329.847	300.033	286.99	306.66	310.771	286.284	217.954	235.408	395.472	372.782	384.198	394.725	400.578	428.434
PF13177	1	DNA_pol3_delta2	101.873	5.65963	5.94296	3.98118	6.57874	7.04446	8.38776	7.72018	6.38798	3.61078	12.9901	5.23598	4.99765	4.49571	7.76862	3.05412	2.43795	5.17186	3.10982	2.95746
PF13174	2	TPR_6	7624.93	423.607	398.746	301.355	481.639	253.55	361.59	412.257	475.702	398.535	373.54	291.531	250.492	254.858	569.774	600.445	610.128	562.115	512.911	515.765
PF13091	2	PLDc_2	600.18	33.3433	36.9933	33.2428	42.9553	18.1143	36.4532	26.8491	27.0887	45.6658	58.2889	25.2742	16.5547	17.1655	39.9422	45.6143	49.7747	30.6745	27.0185	22.5096
PF13086	4	AAA_11	1424.36	79.1309	83.5167	62.3074	97.7136	70.3802	87.8618	77.888	62.5438	77.5278	86.3708	79.9549	50.9948	82.5576	83.412	91.6298	82.6849	87.3509	82.6028	77.0583
PF13085	1	Fer2_3	5545.2	308.067	347.041	235.086	383.761	313.78	244.501	230.06	326.324	338.447	271.118	246.086	150.242	277.508	546.658	418.122	400.215	282.669	267.251	266.336
PF13023	1	HD_3	866.446	48.1359	71.8108	54.1818	93.838	19.3219	38.1643	39.4587	80.6711	59.6841	69.2805	20.5194	19.9656	27.383	63.0122	59.0464	53.6348	36.3813	32.8475	27.2448
PF13019	1	Telomere_Sde2	637.005	35.3892	34.172	22.2607	37.1505	58.4227	47.8102	43.0597	47.2711	41.4093	39.5748	24.7648	22.8018	25.3395	38.2677	29.9304	25.3953	35.668	32.6532	31.0533
PF13017	1	Maelstrom	506.793	28.1552	25.4227	24.2852	26.5085	40.8579	33.7607	34.3119	30.8448	24.4259	27.146	24.4818	23.7389	26.5656	22.7304	24.433	23.3636	31.2095	33.625	29.0817
PF13001	1	Ecm29	1088.88	60.4932	57.5543	60.3148	64.8199	38.2413	78.0062	50.2669	38.3279	69.6669	76.6082	70.6179	38.4195	44.1397	90.3462	62.7113	62.7771	63.489	61.6134	60.9565
PF13000	1	Acatn	504.55	28.0306	39.1228	27.2711	41.9453	19.3219	27.0505	24.9019	28.1053	33.7672	38.4657	25.6139	15.2991	17.9829	31.9377	31.9604	30.4763	24.6109	22.7289	23.9883
PF12999	2	PRKCSH-like	2298.44	127.691	150.225	112.866	141.056	128.332	135.88	133.302	137.362	139.548	140.823	117.735	87.1466	95.6361	133.229	134.992	130.43	133.04	121.812	125.028
PF12998	3	ING	2027.61	112.645	138.174	91.3541	144.906	130.624	125.907	112.91	126.422	114.058	136.562	79.3888	78.6162	91.1404	115.968	121.819	121.743	101.654	99.5843	96.7763
PF12971	1	NAGLU_N	88.7935	4.93297	7.09854	7.76329	9.09414	1.00635	7.33929	1.88715	2.73771	6.79677	8.66006	3.53783	1.24941	0	8.6318	7.73711	6.09486	3.03178	3.49855	2.62885
PF12951	1	Autotrns_rpt	187.487	10.4159	13.0415	6.56894	11.803	13.0826	16.1464	11.3229	10.7683	9.77036	12.3289	6.08506	5.93471	3.67831	14.0986	12.2165	10.9708	9.8087	10.4957	9.36529
PF12938	1	M_domain	3295.2	183.067	167.329	132.374	221.558	111.101	172.576	123.406	121.372	165.79	212.335	190.622	113.072	127.923	226.441	212.304	217.178	262.338	254.63	262.848
PF12937	2	F-box-like	1267.98	70.4436	77.5886	64.3139	82.0408	46.4934	74.4414	68.7885	52.929	74.123	81.2647	68.6339	48.1024	45.1043	86.0994	82.2618	86.9635	78.4696	72.8301	77.5364
PF12932	1	Sec16	1034.56	57.4758	52.8214	47.1769	86.8781	16.7054	41.0497	27.8167	38.6436	56.7106	56.4053	44.5653	25.3006	31.3964	95.5253	108.605	93.2494	64.024	74.247	73.4436
PF12929	1	Mid1	273.138	15.1743	9.90493	10.9482	19.7362	5.23303	22.6553	11.3075	6.5705	13.8059	9.49276	16.8401	4.6853	10.6262	19.059	14.8634	16.253	27.4644	25.2673	28.4245
PF12928	1	tRNA_int_end_N2	57.7415	3.20786	1.98099	2.78682	3.67635	3.62286	3.14541	3.60275	4.19782	3.39839	2.49809	2.83026	2.18647	2.45221	3.74045	2.4433	3.86008	4.10182	3.10982	4.10758
PF12927	1	DUF3835	361.115	20.062	23.4417	11.9435	16.0599	19.9258	26.2118	19.9009	24.6394	22.3019	24.6362	18.5382	16.5547	17.1655	19.2777	19.9556	19.0972	21.2225	19.0477	21.1951
PF12923	1	RRP7	152.509	8.47273	10.7303	4.18024	10.2551	10.0635	11.3235	9.26421	6.75301	7.85877	12.9901	7.07565	6.55942	4.90441	8.34408	7.0591	10.3613	8.917	6.9971	8.87238
PF12922	1	Cnd1_N	237.398	13.1888	11.5558	10.152	16.6403	8.45335	19.9209	13.3816	7.48307	11.0448	13.3232	12.8777	7.49648	12.261	15.825	16.085	17.0656	13.1972	15.3548	15.2802
PF12906	5	RINGv	5008.74	278.263	257.291	220.649	316.778	210.929	310.137	232.575	211.899	302.049	289.471	261.655	169.302	266.874	329.323	329.363	340.112	324.379	315.882	320.074
PF12901	1	SUZ-C	1431.26	79.5143	62.8897	44.4041	64.9167	123.848	97.9628	100.52	71.7608	67.3305	64.5774	82.0493	65.8878	60.4878	76.4548	86.5091	103.647	89.5231	92.1771	76.3123
PF12896	1	Apc4	787.155	43.7309	47.7088	32.2475	44.6967	46.0929	49.5234	42.5467	44.5334	49.026	48.2965	35.8	31.5477	38.8266	49.4919	38.4758	39.6166	51.0052	48.5929	49.1267
PF12895	3	Apc3	3659.12	203.285	241.865	168.802	251.927	153.253	214.098	185.922	178.343	231.723	248.83	165.565	132.135	139.772	240.252	240.51	251.71	208.446	204.362	201.607
PF12886	1	TORC_C	179.7	9.98333	8.41919	5.17553	8.12668	6.84319	10.0653	6.51926	6.5705	10.1952	11.1582	10.1889	5.93471	6.53922	14.6741	12.2165	15.4403	14.4527	11.0787	16.1017
PF12885	1	TORC_M	11.0155	0.611971	0.165082	0.597177	0.580477	0.805081	0.209694	0.857797	0.182514	0.424798	0.333079	0.566052	0.93706	0.408701	0.86318	0.203608	1.01581	0.71336	1.16618	0.98582
PF12874	4	zf-met	2723.24	151.291	154.02	120.297	177.239	143.703	171.129	141.365	120.642	145.077	166.155	147.622	86.2158	109.941	180.396	163.367	163.434	178.531	173.227	180.875
PF12872	3	OST-HTH	1028.26	57.1257	53.759	42.7996	63.7325	34.6185	53.8725	48.2082	58.8461	54.1596	65.3635	54.1995	32.4848	29.8352	73.1258	78.157	71.8361	73.8327	74.1926	65.2399
PF12868	1	DUF3824	475.172	26.3984	13.5367	13.5201	19.1828	21.9626	39.1142	23.224	8.76066	20.3903	19.3186	49.5777	21.24	24.1134	28.39	24.661	21.7424	44.5654	40.4394	41.4324
PF12862	3	Apc5	3296.41	183.134	208.004	150.013	197.943	178.03	173.417	170.726	195.472	215.262	213.094	146.891	105.888	137.732	230.757	201.971	223.698	177.3	189.311	180.908
PF12861	1	zf-Apc11	2245.61	124.756	136.853	105.493	133.897	128.008	165.036	143.571	135.487	138.059	125.1	107.267	97.1419	106.262	117.372	128.886	133.043	105.381	114.869	123.885
PF12859	1	Apc1	218.883	12.1601	10.2351	10.9482	13.351	8.25208	19.0822	7.89174	6.93552	11.4696	22.6494	10.6135	6.87177	8.58273	20.7163	12.0007	13.6119	13.7322	12.2449	9.6939
PF12854	2	PPR_1	2599.37	144.409	148.079	112.468	182.85	140.285	168.173	151.487	107.136	140.224	161.04	155.24	80.5872	124.245	159.959	163.886	140.574	152.837	159.962	150.338
PF12851	1	Tet_JBP	1218.29	67.6825	53.8168	56.0371	84.7496	20.127	55.9862	36.0258	43.9858	75.4165	73.444	59.7383	25.9253	35.1483	114.167	96.5103	102.95	98.9733	96.56	88.7238
PF12850	2	Metallophos_2	7397.87	410.993	408.166	285.251	409.459	372.213	411.221	342.774	368.926	434.212	411.37	367.65	253.006	310.155	472.842	537.937	483.636	522.921	470.172	535.962
PF12842	1	DUF3819	3156.65	175.369	163.471	145.114	220.574	100.031	168.175	104.246	106.588	179.265	192.437	147.032	78.0946	96.4535	245.592	266.729	266.764	228.988	226.273	220.824
PF12832	4	MFS_1_like	2331.97	129.554	146.458	107.691	161.812	88.1564	111.557	114.773	131.052	141.883	133.811	88.3056	73.0907	76.8236	173.79	174.057	166.353	148.145	147.522	146.692
PF12813	1	XPG_I_2	200.59	11.1439	10.4002	9.15671	13.738	9.04307	14.2592	9.26421	8.94318	9.13316	17.0287	8.49079	5.93471	5.72182	15.5372	11.1985	13.4087	13.3755	11.6618	14.2944
PF12799	5	LRR_4	4536.01	252.001	352.517	217.768	344.029	257.626	274.431	242.069	339.841	270.605	292.882	194.866	150.242	181.463	258.082	261.569	256.131	212.112	215.544	214.233
PF12798	1	Fer4_3	185.829	10.3238	12.2161	11.0856	11.6095	8.25208	7.1296	7.89174	10.5858	10.8324	15.3849	8.6323	5.31001	6.94792	14.9618	16.2703	15.2372	7.84696	7.91256	7.72226
PF12796	39	Ank_2	55275.8	3070.88	3071.37	2447.04	3623.9	1960.78	2704.91	2364.24	2516.44	3079.37	3072.82	2387.33	1692.26	1896.06	4601.84	4652.67	4998.96	3468.52	3391.42	3345.85
PF12783	3	Sec7_N	2725.32	151.407	147.679	122.819	176.279	79.3005	144.668	100.395	121.136	168.348	174.897	136.56	73.7185	98.497	223.918	199.778	204.46	193.836	183.763	175.272
PF12781	1	AAA_9	20.7699	1.15388	1.15558	0.796235	1.35445	0.805081	1.46786	0.343119	0.730055	1.27439	1.33232	0.990592	0.312353	0.408701	2.30181	1.62887	1.42213	1.24838	1.55491	1.64303
PF12780	2	AAA_8	205.25	11.4028	6.60329	15.9247	17.0273	5.4343	15.098	7.2055	1.2776	3.18599	4.66311	17.5476	5.93471	11.8523	10.6459	17.7139	14.4245	14.6239	15.5491	20.5379
PF12777	1	MT	1437	79.8331	67.5186	67.2819	95.7787	42.2647	90.5878	51.2963	38.87	71.5785	70.2797	72.4547	40.9183	43.3223	90.9217	95.2805	104.832	121.271	128.28	144.258
PF12775	2	AAA_7	127.765	7.09804	3.13656	5.97177	11.0291	5.23303	13.6301	5.83302	0.365028	3.61078	2.16502	11.038	3.12353	10.2175	7.4809	7.5335	9.54862	9.45202	9.52384	8.87238
PF12774	2	AAA_6	911.001	50.6111	44.4071	50.76	64.433	31.5994	60.3919	31.6596	27.7421	41.8426	44.133	53.9901	32.1724	39.2353	62.4367	67.7954	64.1992	56.3554	63.7514	74.0959
PF12767	1	SAGA-Tad1	988.755	54.9308	61.7408	34.6362	59.0152	73.8662	54.9398	58.5018	69.7203	56.0734	63.1185	54.6241	48.4179	51.9051	50.3522	43.9814	49.8804	59.9026	47.4248	50.6547
PF12766	1	Pyridox_oxase_2	632.737	35.152	48.0389	31.8494	51.082	36.2286	31.2444	28.4789	40.153	42.2674	35.806	27.8781	23.7389	19.209	44.8854	51.1606	45.7094	26.216	23.3237	25.467
PF12765	1	Cohesin_HEAT	663.516	36.862	32.6863	34.6362	40.6334	25.5613	37.9546	25.3908	22.9967	38.0194	49.6405	34.6707	20.303	22.0699	48.6258	44.3459	38.3976	51.7186	54.1323	41.7331
PF12763	3	EF-hand_4	2226.36	123.686	103.176	91.7661	138.192	71.6522	127.704	104.48	83.9564	108.321	155.831	115.044	68.093	77.2445	153.931	143.544	138.557	179.956	193.703	171.204
PF12762	1	DDE_Tnp_IS1595	244.362	13.5757	12.7113	7.76329	15.4794	14.6927	16.3561	14.8673	10.9508	13.3811	16.8205	12.0569	10.9324	8.99143	15.5372	16.6959	17.0656	13.3701	13.2168	13.4729
PF12756	23	zf-C2H2_2	8321.57	462.31	443.594	367.22	551.345	448.424	533.046	470.402	395.336	441.656	494.551	421.611	277.432	348.062	510.534	519.115	500.929	549.301	529.584	519.429
PF12755	1	Vac14_Fab1_bd	784.26	43.57	49.3596	32.8447	42.5683	50.1163	49.9072	46.1495	67.1651	48.2146	46.6311	30.2838	33.7342	35.1483	47.1872	41.1289	38.1945	42.0882	42.9544	40.5846
PF12752	1	SUZ	1797.06	99.8369	79.5696	61.9073	84.9644	118.548	117.219	117.861	92.8995	93.2432	90.929	89.1674	72.466	70.7053	100.992	119.518	142.417	121.089	124.976	98.5919
PF12739	1	TRAPPC-Trs85	437.267	24.2926	22.2861	17.1191	25.3475	20.127	27.8893	20.4156	22.8142	21.0275	28.8114	23.7742	14.993	17.5742	31.9377	32.7524	26.1876	28.3561	30.624	25.2304
PF12736	2	CABIT	2410.29	133.905	119.165	109.681	145.713	64.2052	116.38	102.394	138.344	166.308	146.183	99.6337	65.5661	69.4792	193.456	165.953	172.072	190.735	183.099	161.921
PF12730	1	ABC2_membrane_4	2359.18	131.066	107.213	95.9464	146.861	66.1314	137.14	88.9296	93.9964	122.355	136.704	105.569	75.5177	79.288	184.433	196.529	196.261	173.774	180.076	172.461
PF12722	1	Hid1	241.002	13.389	13.5367	10.9482	17.4143	6.84319	14.6786	12.1807	8.39564	14.2307	18.4859	8.6323	5.31001	6.53922	17.8391	17.5103	19.7067	18.5474	13.6055	16.5979
PF12721	1	RHIM	50.1339	2.78522	2.14607	2.18965	3.48286	5.83684	4.82296	2.23027	1.82514	2.76119	0.999238	2.54724	1.24941	3.26961	2.58954	3.25773	3.04743	2.14008	3.10982	2.62885
PF12719	1	Cnd3	560.109	31.1171	24.2671	24.6833	41.6009	22.7435	41.7291	23.3321	13.3235	26.1251	31.1429	32.6895	17.8041	20.0264	40.5695	42.5541	40.6324	38.6998	38.0953	40.09
PF12718	2	Tropomyosin_1	93185.5	5176.97	3817.49	2985.84	4423.3	4687.92	6273.08	5641.13	3480.65	3750.29	3284.93	4259.12	3557.8	4541.17	5860.98	5502.42	5418.6	8017.94	8381.39	9301.44
PF12717	1	Cnd1	803.219	44.6233	51.9992	41.4042	61.9175	33.6121	44.4551	33.4541	41.615	40.7806	43.4668	41.3218	24.9883	33.5135	60.1349	55.3814	60.3249	41.7333	48.591	44.5246
PF12710	4	HAD	4655.66	258.648	248.026	210.202	413.632	138.876	205.278	174.817	232.158	268.933	308.764	195.008	133.375	150.807	356.965	370.526	417.197	303.214	263.678	264.201
PF12701	2	LSM14	1653.07	91.8373	91.8584	70.0767	112.419	55.772	81.1516	77.7147	91.8044	98.978	159.04	68.3777	49.0395	62.1226	115.378	108.489	106.457	108.787	91.9264	103.679
PF12698	4	ABC2_membrane_3	10643.8	591.32	812.617	608.933	1057.82	444.403	480.621	442.982	580.932	687.92	679.54	415.058	256.911	358.018	918.979	681.613	703.14	508.624	510.122	495.526
PF12697	13	Abhydrolase_6	28588.5	1588.25	1922.05	1330.77	1991.48	1557.83	1491.23	1310.29	1611.77	1787.22	1702.87	1200.2	920.306	1070.98	1889.48	1985.4	2122.41	1613.36	1483.2	1597.71
PF12695	4	Abhydrolase_5	3451.92	191.773	168.541	149.201	204.473	200.868	253.25	204.67	154.932	179.53	191.189	178.587	111.51	154.076	210.118	206.459	220.793	222.369	228.42	212.937
PF12681	1	Glyoxalase_2	1253.54	69.641	92.1109	68.0781	99.842	57.7645	66.6827	55.5853	70.2678	83.6831	83.6029	51.6509	39.3565	44.9571	91.1662	92.0553	95.4862	53.3272	49.7572	58.1634
PF12678	9	zf-rbx1	4887.14	271.508	333.628	228.08	306.571	296.227	271.961	309.884	266.105	304.977	307.184	231.714	186.163	220.306	287.695	268.286	263.773	271.801	272.215	260.574
PF12661	7	hEGF	8453.49	469.638	531.469	451.101	723.551	146.517	353.574	229.668	306.707	474.457	471.417	385.483	158.988	186.208	776.082	759.237	781.914	562.943	588.48	565.692
PF12660	1	zf-TFIIIC	359.556	19.9754	14.2714	13.7351	17.9948	17.3092	12.5858	14.5826	16.7913	15.2927	14.4889	11.7456	13.4312	13.0784	31.3622	26.6727	32.7091	34.2413	26.2391	33.025
PF12656	2	G-patch_2	1607.93	89.3293	103.332	90.3946	132.252	48.9046	87.9037	65.8788	74.4109	94.5176	112.025	70.332	44.0418	53.0903	106.465	129.088	116.639	94.8769	91.9303	91.8456
PF12640	1	UPF0489	262.286	14.5715	12.3812	9.95294	16.8706	10.6673	14.2592	13.8963	12.4109	19.3283	23.8152	13.7579	8.12119	10.6262	16.6882	15.2889	15.4403	17.834	14.1886	16.7589
PF12624	5	Chorein_N	5491.46	305.081	269.249	232.501	310.002	160.527	339.283	228.342	183.204	292.042	315.123	297.179	193.034	216.522	393.035	343.487	363.297	447.234	469.372	438.031
PF12619	1	MCM2_N	181.667	10.0926	10.4002	7.56424	11.803	7.64827	7.54899	8.40641	7.84809	10.62	40.3026	5.80204	3.74824	4.08701	10.6459	12.8273	7.31384	8.917	7.96892	8.21517
PF12612	1	TFCD_C	915.375	50.8541	43.9119	42.7976	64.5703	37.235	67.7312	42.8899	25.5519	50.9758	55.9573	49.3881	27.4871	48.2267	54.9558	73.7062	64.8087	48.3301	61.8078	55.0433
PF12572	1	DUF3752	414.076	23.0042	20.4702	17.3181	26.1002	27.1715	27.2602	23.164	24.0407	21.2399	25.4789	19.7326	14.3683	18.8003	28.1972	21.3687	23.9731	25.1459	27.244	23.0025
PF12540	2	DUF3736	20976.9	1165.38	802.301	619.75	945.09	789.416	1224.98	1033.05	592.204	944.501	988.979	1309.29	758.869	875.691	1499.31	1277.15	1450.64	2001.64	2071.68	1792.36
PF12537	1	DUF3735	210.337	11.6854	13.7018	8.36047	8.90065	14.4915	11.8163	14.0679	14.2361	11.682	10.8251	8.91532	6.55942	10.2175	16.6882	10.7912	12.3929	13.0188	12.828	10.844
PF12530	1	DUF3730	210.658	11.7032	16.5379	12.5407	18.9622	4.42794	8.38776	6.00458	11.4984	11.0448	20.4977	9.7644	5.4943	5.31312	16.6882	16.0382	13.815	9.98704	11.6618	11.9941
PF12510	1	Smoothelin	11536.4	640.91	359.036	340.196	498.376	247.965	719.67	414.659	213.315	394.03	407.881	541.883	284.554	387.449	620.356	619.58	653.052	1621.86	1602.94	1609.58
PF12496	1	BNIP2	1054.67	58.5925	31.0355	27.8682	31.7327	74.47	88.4909	97.1061	31.2044	33.7715	40.8022	85.6197	68.0556	57.6269	36.829	29.9304	36.1324	104.866	98.7622	80.3624
PF12494	1	DUF3695	443.434	24.6352	23.932	20.7021	29.4108	38.0401	33.7607	25.3908	24.2743	24.9102	23.9817	19.6703	15.6177	23.7047	23.0181	26.4691	21.1289	22.8275	22.935	23.6597
PF12490	1	BCAS3	2158.58	119.921	148.906	118.814	137.283	49.7137	98.9777	82.5201	133.783	180.96	162.957	77.2661	42.4801	62.1226	197.665	147.632	157.883	126.978	117.792	114.848
PF12483	1	GIDE	1543.63	85.7571	129.646	88.1831	104.683	50.9214	44.4551	36.199	129.22	160.786	126.737	35.2368	29.3612	33.5135	119.982	141.304	168.157	44.4066	52.1401	48.6962
PF12478	1	DUF3697	3575.8	198.655	123.764	125.212	173.754	102.817	239.68	108.426	74.8307	139.546	172.314	166.278	89.3331	134.871	191.943	178.748	187.608	471.88	449.749	445.045
PF12474	1	PKK	1638.63	91.0351	77.7537	70.4668	107.775	37.235	87.8618	54.3844	48.1617	87.2323	91.7633	92.6911	40.2936	58.4443	125.529	117.286	122.082	143.079	145.792	130.799
PF12473	1	DUF3694	1222.65	67.9248	55.1853	59.5186	77.5904	36.4299	66.4835	55.7568	46.7235	63.7197	74.7596	64.888	39.6689	51.0877	81.208	83.6219	83.0649	99.1624	96.0391	87.738
PF12460	1	MMS19_C	1235.09	68.616	71.1636	57.9261	87.265	54.7455	67.3118	58.8449	49.8263	61.1709	80.2721	58.0204	34.0465	52.3791	102.143	79	73.5447	86.6732	84.354	76.4011
PF12457	1	TIP_N	261.481	14.5267	16.013	9.95294	17.8013	12.68	15.9367	9.42719	9.11109	15.9299	18.1528	15.0004	9.3706	11.0349	20.4401	17.1031	17.6751	12.6621	15.9378	17.2519
PF12456	1	hSac2	526.463	29.248	28.8877	24.6833	26.1215	14.6927	29.5669	22.6458	27.9246	34.4087	33.0248	26.3214	14.6806	17.1655	45.4666	34.817	32.3028	38.1647	40.4277	35.1609
PF12432	1	DUF3677	564.504	31.3613	36.4832	24.6833	34.2481	17.7118	31.0347	36.199	29.3847	37.3822	42.2128	24.4818	20.303	15.9393	41.4327	34.6134	31.287	34.7763	38.4841	33.8465
PF12417	1	DUF3669	1153.67	64.0927	54.9096	49.3666	73.144	55.2467	65.6552	56.8891	45.2634	53.9494	73.4573	65.7753	39.6689	49.0441	67.6158	77.5971	74.0648	90.2257	83.5765	78.2183
PF12416	1	DUF3668	15152.2	841.787	1163.62	900.849	1065.52	19.1207	27.6796	21.4449	813.533	938.15	853.954	22.7836	15.93	23.296	2665.88	3502.29	3063.66	15.8723	20.0195	18.5663
PF12409	1	P5-ATPase	8792.83	488.491	678.75	544.43	931.132	215.832	310.968	309.57	384.443	509.371	518.528	387.641	270.817	277.892	669.831	586.776	565.394	567.321	524.39	539.745
PF12397	1	U3snoRNP10	193.097	10.7276	8.08903	8.16141	19.1557	7.24573	13.2107	7.72018	5.65793	10.4076	20.6509	9.48138	3.43589	7.35662	11.5091	13.6417	13.0024	10.5221	9.7182	14.1301
PF12394	1	DUF3657	568.4	31.5778	14.3622	19.1096	18.6159	16.325	43.5472	25.0477	12.4109	18.2663	20.6509	40.0609	17.8041	23.7047	31.0745	36.4459	36.5692	62.0587	71.526	60.8202
PF12381	3	Peptidase_C3G	258651	14369.5	315.147	905.547	525.386	19.5232	29.1475	12.3523	4326.14	305.63	180.016	21.51	249013	33.9222	16.4004	1083.4	1829.75	7.49028	12.4393	13.4729
PF12371	1	DUF3651	280.666	15.5926	15.0225	13.1379	15.4794	8.05081	16.1464	9.77889	9.12569	15.7175	14.4889	16.4113	5.62236	13.8958	23.5936	17.5103	18.2846	23.8976	22.1575	22.3453
PF12366	1	Casc1	515.681	28.649	27.8989	23.4889	32.1197	22.1397	41.1	23.3321	13.506	22.7267	25.314	31.8404	20.6153	25.3395	36.2536	39.2964	39.8198	28.8911	27.9884	34.0108
PF12353	1	eIF3g	514.685	28.5936	28.3941	24.0861	39.4144	23.3473	31.8735	19.2147	20.8066	29.5235	33.8392	21.3685	16.8671	14.3045	36.829	44.183	36.5692	28.5344	33.8193	31.7105
PF12352	3	V-SNARE_C	1032.09	57.3383	58.7924	41.2052	64.2395	75.104	64.3719	58.8226	71.9652	59.2848	64.0561	46.8408	41.2025	39.644	63.0208	54.9518	62.1615	56.1735	59.4929	50.7599
PF12348	3	CLASP_N	5576.34	309.797	207.616	184.072	243.108	255.776	353.257	309.679	182.62	251.597	278.263	367.842	228.399	240.104	359.963	301.163	282.743	504.294	528.8	497.046
PF12335	1	SBF2	200.01	11.1116	14.5305	10.3511	21.8646	3.82413	7.33929	7.72018	10.4033	13.1687	9.49276	6.93131	4.6853	6.53922	18.4145	19.1392	20.1151	7.66862	9.11373	8.70808
PF12333	1	Ipi1_N	522.068	29.0038	33.5117	21.4984	39.4724	34.2159	38.5837	31.2238	30.6623	32.9219	41.1353	23.6327	20.6153	24.1134	24.169	26.6727	29.0522	21.7628	27.7941	21.0308
PF12330	1	DUF3635	126.539	7.02993	5.11755	5.77271	4.64382	8.85589	9.22654	9.25735	3.10273	3.82318	6.32851	7.37	6.55942	11.0349	6.90544	5.90464	6.05626	9.09534	8.94074	8.54377
PF12329	1	TMF_DNA_bd	474.37	26.3539	18.4892	19.9059	23.4126	17.3092	19.9209	16.8128	16.7913	21.0275	25.9802	16.6985	13.1188	11.6071	46.6117	43.1649	46.321	41.1965	34.5968	41.4044
PF12317	1	IFT46_B_C	19.124	1.06244	1.15558	1.19435	1.74143	0.20127	1.04847	1.71559	0.912569	0.637197	0.999238	1.27362	0.312353	1.2261	0.575454	1.22165	1.01581	1.24838	1.16618	1.47873
PF12309	1	KBP_C	639.497	35.5276	33.8419	34.254	45.8577	35.021	42.3603	37.4	35.1722	31.4372	38.6372	32.265	20.303	22.8873	29.0604	39.7036	36.7723	43.8716	40.2333	40.4186
PF12272	1	DUF3610	278.27	15.4594	50.4805	19.9059	24.1865	18.1143	12.3594	11.1514	28.1071	22.3019	17.4184	7.22	12.8065	7.35662	7.4809	20.3608	9.34546	4.28016	1.94364	3.45037
PF12265	1	CAF1C_H4-bd	231.299	12.85	16.1781	11.5454	18.9622	14.6927	16.5658	13.5532	16.0612	12.3191	20.3178	11.1795	9.05825	6.53922	12.66	8.95876	13.0024	8.56032	10.3013	10.844
PF12264	1	Waikav_capsid_1	5888.14	327.119	34.1539	196.272	169.693	0	0	0.343119	0.182514	0.212399	0.666158	0.141513	0.312353	0.408701	5482.77	1.42526	1.21897	0.17834	0	0.164303
PF12260	2	PIP49_C	239.454	13.303	13.5334	8.55953	15.4794	9.66097	13.6301	12.6954	11.3159	15.0803	16.4874	11.8998	7.49648	8.58273	14.9618	17.7139	14.008	14.2654	17.1604	16.9232
PF12257	1	DUF3608	364.322	20.2401	22.2597	22.4936	23.7996	10.0655	21.1791	13.5532	13.6922	22.0895	25.8136	19.8118	10.9324	12.6697	24.4568	26.2655	25.1921	22.6492	21.7668	25.6313
PF12254	1	DNA_pol_alpha_N	253.362	14.0757	13.2066	11.7445	17.4143	26.1913	26.4152	15.2688	7.30055	12.9563	30.4768	12.5947	7.49648	9.40013	10.6459	12.4201	8.73597	11.5921	10.3013	9.20099
PF12251	1	zf-SNAP50_C	399.84	22.2134	23.2766	15.1285	22.6386	26.7689	24.5342	23.3321	25.0044	17.6291	20.3178	18.2552	17.1638	17.5742	24.4568	19.3428	22.3478	23.7192	32.0701	26.2803
PF12248	2	Methyltransf_FA	53911.8	2995.1	299.992	205.433	319.297	5066.34	5469.19	5783.62	315.346	316.054	366.742	5400.54	3418.56	3813.48	391.159	456.864	423.042	7056.04	8074.19	6735.86
PF12242	1	Eno-Rase_NADH_b	718.655	39.9253	50.8453	37.4231	41.9878	53.9404	72.9735	51.1247	52.564	53.5246	48.463	21.3685	18.4289	17.9829	40.5695	38.6856	43.2735	24.0759	27.5997	23.824
PF12239	1	DUF3605	8.50963	0.472757	0.165082	0.199059	0.580477	1.40889	0.209694	0	0.182514	0.637197	0.499619	0.424539	0.624707	0.408701	0.287727	0.814433	0.812648	0.17834	0.583092	0.49291
PF12231	1	Rif1_N	212.452	11.8029	13.3717	9.35577	17.0273	6.23938	9.01684	10.4651	11.6809	12.9563	28.6448	8.77381	7.49648	6.53922	14.3863	13.8454	9.54659	9.45202	9.52384	14.1301
PF12230	1	PRP21_like_P	732.464	40.6924	36.153	29.8588	48.9536	27.7793	47.1812	34.8283	24.4568	38.4442	46.9742	42.737	25.3006	24.5221	49.489	51.3093	46.321	52.6032	56.7543	48.7981
PF12220	1	U1snRNP70_N	788.141	43.7856	42.5912	30.8541	48.1931	40.4493	52.8408	54.9179	35.0427	44.8162	38.5656	47.8116	39.3565	42.0962	44.3099	39.0928	37.3615	49.5286	45.2693	55.0433
PF12215	1	GBA2_N	142.275	7.90419	5.6128	8.95765	9.48112	2.61651	10.6944	5.66146	6.20547	5.52238	11.6578	6.5096	2.18647	2.45221	12.9477	10.1804	10.7676	12.1271	9.32947	9.36529
PF12213	1	Dpoe2NT	230.819	12.8233	13.5367	8.95765	15.2859	14.89	17.824	12.6954	12.2284	9.98276	16.1543	14.1513	8.7459	9.40013	12.66	11.6057	9.95494	12.6639	14.966	15.1159
PF12205	1	GIT1_C	2088.82	116.046	104.332	79.8226	117.45	102.022	128.429	133.576	93.8121	93.8825	90.7641	121.843	93.706	103.401	109.624	111.374	117.292	154.963	172.012	160.519
PF12171	3	zf-C2H2_jaz	1994.78	110.821	96.3965	82.1954	114.756	92.7071	131.891	106.036	74.0897	97.1174	111.57	124.248	83.7138	91.1404	110.942	117.743	125.745	145.531	146.212	142.743
PF12166	1	DUF3595	556.73	30.9294	24.2654	17.3082	27.0889	18.5169	39.3763	32.4247	17.1563	26.1251	25.1508	40.3242	24.7072	23.7047	31.5723	31.3557	37.3818	50.4702	45.6036	44.1976
PF12130	3	DUF3585	4437.66	246.536	161.48	160.794	205.473	236.336	305.929	219.841	141.791	191.31	187.835	319.057	159.925	227.647	275.156	260.024	266.449	381.485	386.952	350.173
PF12129	1	Phtf-FEM1B_bdg	910.05	50.5583	48.6993	55.0776	65.5939	31.1969	57.6659	40.9993	32.4875	56.923	54.7915	53.3504	31.5477	41.6875	54.6681	60.2904	62.9742	59.3872	51.6114	51.0983
PF12125	1	Beta-TrCP_D	3161.07	175.615	182.262	137.317	194.638	126.782	179.24	147.879	130.68	165.113	216.34	138.255	99.016	115.667	219.443	206.052	220.112	234.344	224.483	223.453
PF12108	1	SF3a60_bindingd	530.532	29.474	35.9879	30.2569	39.4724	29.5867	29.9862	32.4247	33.7651	29.5022	37.1383	20.5194	14.6806	24.9308	31.0745	26.0619	30.6775	27.1077	33.0419	24.3169
PF12090	1	Spt20	389.466	21.637	13.2066	12.1426	18.9622	11.4664	22.0179	17.1559	14.5993	17.4167	19.3186	19.3873	10.9324	20.6517	23.5936	26.2655	28.2395	40.8398	37.1235	36.1467
PF12074	1	DUF3554	2080.76	115.598	101.856	102.505	155.945	56.7582	136.5	78.4027	75.5607	121.705	147.054	118.305	54.0371	69.0705	140.816	128.884	129.191	159.614	150.438	154.117
PF12070	1	DUF3550	241.942	13.4412	10.4002	8.71281	11.9965	12.2775	17.1949	16.6413	8.76066	8.49596	9.15968	13.3022	10.3077	11.4436	18.6792	12.0108	12.2527	19.7957	20.2139	20.2964
PF12068	1	DUF3548	1285.22	71.4009	53.7574	34.0391	47.3011	56.5569	74.5022	74.7845	53.294	65.523	74.6098	75.4236	46.5407	63.3487	104.445	72.2809	82.8739	108.408	101.847	95.6821
PF12066	1	DUF3546	1582.02	87.8898	67.72	64.4951	102.357	58.3603	105.059	66.3952	46.3585	84.4371	89.4584	107.124	49.6642	62.9318	90.3462	110.152	106.626	127.508	124.898	118.126
PF12062	1	HSNSD	1942.92	107.94	111.472	83.4833	120.826	123.371	128.446	109.429	119.395	120.005	118.911	79.8134	68.649	67.8199	122.272	132.645	136.169	109.319	94.1363	96.7582
PF12054	1	DUF3535	901.947	50.1082	38.4658	41.3007	55.5323	32.2073	50.3266	38.9732	43.0751	50.7655	51.6889	61.0969	29.9859	35.7818	61.0268	55.3448	55.5852	69.8433	64.5288	66.418
PF12053	1	DUF3534	1020.58	56.6987	58.6042	49.9638	69.0826	24.3537	45.7133	29.3367	48.3662	67.1181	66.2828	40.4727	22.7987	32.2874	93.5112	91.6257	103.046	59.3872	61.6134	57.0133
PF12052	1	VGCC_beta4Aa_N	1554.71	86.3725	69.8298	50.551	70.4312	106.472	92.8945	92.8137	81.7662	93.0308	64.7839	68.4923	54.6618	53.2538	106.186	96.9155	123.974	111.616	109.435	107.599
PF12044	1	Metallopep	557.972	30.9984	34.3355	16.3228	32.4371	23.8324	20.9694	23.1605	25.0044	24.8507	22.4828	25.0478	19.3659	19.2171	42.5836	46.5957	46.5241	44.8561	44.3811	46.0049
PF12038	1	DUF3524	354.474	19.693	19.6448	12.5407	23.2191	20.7308	20.139	23.6752	23.7268	25.9127	19.4851	16.274	14.5713	14.7132	23.5936	22.8041	18.0814	22.4708	16.1322	16.7589
PF12037	1	DUF3523	1453.46	80.7477	110.087	65.4904	113	101.44	108.831	84.2357	83.9564	80.7074	92.0964	52.6429	43.7295	60.4878	86.0303	90.3898	81.1714	65.9858	67.833	65.3451
PF12036	1	DUF3522	889.384	49.4102	40.777	37.224	51.3006	29.3855	57.6763	48.0367	32.67	40.7806	43.3053	47.9729	29.3612	43.3223	50.0645	54.567	51.3573	81.3569	86.6999	63.5262
PF12032	17	CLIP	6350.3	352.795	404.821	228.506	343.358	370.202	400.52	297.838	378.922	423.235	378.38	250.014	208.964	227.667	441.563	464.331	495.752	334.564	337.222	364.445
PF12031	1	DUF3518	2107.38	117.077	112.751	95.1939	127.897	48.1036	109.263	67.3165	75.3508	121.987	144.721	109.107	47.3465	67.8444	171.353	164.118	173.118	165.853	150.926	155.135
PF12018	1	DUF3508	374.354	20.7974	21.7909	20.304	25.541	24.555	30.4056	27.4461	17.5213	18.6911	14.4889	20.6609	18.1165	24.5221	17.2636	23.6186	21.332	14.6239	14.5773	18.8949
PF11987	2	IF-2	2337.31	129.85	121.831	96.0678	148.42	142.3	182.272	126.729	93.2646	121.386	137.565	147.675	78.1727	93.5885	152.207	119.314	113.161	153.504	160.488	149.36
PF11979	1	DUF3480	781.38	43.41	39.7303	33.6409	51.8559	23.7499	42.1485	31.9101	36.5739	57.1354	52.8597	36.2288	24.6759	26.5656	68.1941	54.1639	55.0569	53.2077	45.8699	47.8123
PF11977	1	RNase_Zc3h12a	1236.67	68.7038	76.1029	57.3648	80.1232	75.905	74.4414	70.3394	68.6252	68.8173	61.19	60.0016	44.6665	49.4528	76.5439	81.1501	85.1046	68.3042	69.1936	69.3426
PF11976	5	Rad60-SLD	35486.6	1971.48	2039.41	1430.28	2075.21	2708.06	2241.86	2017.37	2020.67	2074.6	2134.54	1695.19	1356.55	1549.36	2166.33	2159.17	2175.32	1901.2	1884.62	1856.87
PF11971	1	CAMSAP_CH	157.751	8.76394	7.75886	6.96706	9.48112	1.20762	7.33929	5.66146	5.2929	8.07117	12.8236	6.5096	4.99765	4.08701	12.3723	12.2165	13.4087	13.3755	12.0506	14.1301
PF11969	2	DcpS_C	1935.48	107.527	108.157	76.2356	104.879	139.078	104.847	102.764	127.76	98.3408	99.7955	99.6252	84.3323	85.8273	116.817	128.68	142.622	120.201	98.733	96.7878
PF11968	1	DUF3321	72.88	4.04889	3.46673	2.38871	3.67635	5.4343	4.40357	3.43119	4.74536	4.46038	5.99543	3.67934	2.18647	3.26961	5.75454	3.86856	4.46957	3.92348	4.27601	3.45037
PF11952	1	DUF3469	757.26	42.07	50.6736	30.8541	53.2104	38.2413	43.197	37.5715	39.9705	50.7528	50.628	36.3703	24.3636	27.383	49.489	44.6207	41.6279	45.655	47.8097	44.8417
PF11945	1	WASH_WAHD	830.215	46.123	44.5722	40.2099	50.308	47.9023	45.923	44.0616	35.5902	44.6038	49.9619	38.3585	22.4894	41.2788	52.654	59.25	58.4863	65.6469	47.0205	41.8974
PF11942	1	Spt5_N	624.738	34.7077	30.21	28.2664	45.0837	24.1524	31.6638	21.2734	23.9093	33.1343	38.1376	28.1611	15.6177	23.7047	53.5172	43.9794	53.6348	43.6933	42.5657	44.0333
PF11938	3	DUF3456	6611.28	367.293	388.691	227.025	333.939	549.852	350.604	309.692	528.544	400.298	297.841	297.881	240.556	381.236	543.651	422.548	399.234	339.067	283.528	317.089
PF11936	1	DUF3454	54.311	3.01728	2.47623	1.59247	1.35445	0.40254	3.98419	2.57682	1.09508	2.33639	2.99771	2.83026	2.18647	2.45221	3.74045	3.46134	1.21897	7.84517	6.9971	4.76315
PF11935	1	DUF3453	1478.36	82.131	94.2636	64.4951	82.0408	84.1309	91.6279	85.2651	80.1327	84.9596	99.4242	69.1999	54.6618	64.1661	93.2235	78.7964	77.6079	95.4119	87.2694	91.6813
PF11934	1	DUF3452	694.846	38.6026	32.5212	27.4721	35.9896	38.0401	70.0357	50.9532	34.3126	40.7806	45.2988	36.0858	22.4894	25.7482	46.324	37.4639	39.8157	37.273	38.0953	36.1467
PF11933	1	DUF3451	298.889	16.605	7.61359	10.9482	17.2208	6.84319	11.9526	8.92109	9.67323	11.0448	13.8228	12.8777	6.87177	8.99143	17.7326	21.9897	20.7225	34.9546	40.2333	36.4753
PF11901	3	DUF3421	2727.83	151.546	286.624	199.059	219.807	130.222	58.5046	49.066	290.37	360.972	279.287	61.4167	29.9859	31.8787	185.184	201.975	202.727	56.1771	45.6017	38.9695
PF11894	1	DUF3414	683.851	37.9917	41.9705	32.6456	53.9844	26.1651	39.6322	38.4293	32.3049	45.241	64.9521	36.6519	23.1142	27.383	42.0081	34.6134	32.5059	38.1647	38.2664	35.8181
PF11879	1	DUF3399	1863.05	103.503	83.6818	79.8226	111.258	74.47	115.332	108.082	79.3935	92.1812	71.612	88.0211	70.2795	80.9228	103.582	115.654	111.43	150.726	165.209	161.394
PF11878	1	DUF3398	414.47	23.0261	17.994	14.9294	24.38	9.86224	23.3033	15.6119	11.8762	16.7795	20.9424	22.9251	9.68296	12.6697	34.602	32.5773	31.5145	39.4131	37.1235	38.2827
PF11865	1	DUF3385	363.309	20.1838	21.6258	14.3322	27.0889	8.25208	18.667	10.8082	19.3465	24.8507	35.806	13.1607	8.12119	9.80066	33.0886	26.2655	25.8016	20.8658	19.7863	25.6412
PF11864	1	DUF3384	1009.8	56.0998	68.6726	46.1816	73.1633	38.6439	59.7649	48.3798	48.7312	61.5957	68.4478	52.3598	33.4218	35.557	59.5594	63.7151	62.3708	64.5591	59.281	65.3911
PF11841	1	DUF3361	909.912	50.5507	46.3881	39.7978	55.5865	39.0424	49.6996	50.2892	38.7696	47.4818	47.4488	48.9635	29.3612	33.5135	54.6681	59.7712	56.8549	64.2755	80.4667	67.5336
PF11838	1	ERAP1_C	224.21	12.4561	14.032	13.3369	18.7688	11.0699	7.41059	8.23485	5.84044	10.1952	12.1574	10.3305	4.6853	11.4436	16.1127	27.8943	21.5352	12.8405	10.1069	8.21517
PF11830	1	DUF3350	546.316	30.3509	24.9274	25.0814	38.5069	16.5042	26.2118	13.7248	14.7836	25.7003	30.2153	23.2081	9.3706	19.6177	51.7908	45.4046	53.2285	42.8016	41.2052	44.0333
PF11822	1	DUF3342	52.0318	2.89065	0.990493	2.58776	2.5154	2.0127	3.5648	1.71559	1.2776	0.849596	0.499619	1.55664	0.93706	3.67831	5.17908	8.34794	6.90751	3.21012	2.91546	3.28607
PF11817	1	Foie-gras_1	875.175	48.6209	55.1375	46.3807	71.9792	23.7519	46.5521	29.3367	37.0503	56.906	66.4493	41.3218	25.9253	22.8873	61.2858	55.9923	56.9748	59.9222	59.0867	58.2357
PF11793	1	FANCL_C	556.064	30.8925	30.7053	21.2993	27.0889	38.2413	33.9704	33.9688	28.2896	32.4971	31.476	27.1705	22.4894	23.7047	33.3763	31.3557	34.1312	34.0148	35.9573	36.3275
PF11789	2	zf-Nse	936.143	52.008	55.1375	46.1836	53.2355	56.9595	58.0853	59.4282	49.2787	52.4626	68.5893	49.2466	33.1095	34.3309	53.241	52.0504	44.7139	59.2089	55.8602	55.0219
PF11788	1	MRP-L46	740.788	41.1549	39.6197	27.2711	40.0529	61.3874	46.3424	45.9779	50.1913	45.0286	39.9695	42.3124	32.1724	36.7831	42.5836	35.2242	32.9123	43.3366	41.0108	38.6113
PF11781	1	RRN7	287.984	15.9991	14.3622	11.3464	19.5427	12.4788	22.647	16.2947	15.5137	14.2456	21.5186	15.4221	13.1188	8.58273	16.6882	16.5086	18.4878	19.9848	17.4403	13.8015
PF11768	1	DUF3312	1178.63	65.4795	69.0044	44.9873	64.8219	69.4382	71.9251	56.4431	59.317	67.3305	77.9405	61.2752	43.1048	62.5313	82.2899	74.5206	57.9012	71.1576	69.559	75.0833
PF11729	1	Capsid-VNN	84.7651	4.70917	0.990493	2.18965	0	61.3874	0	0	10.5858	1.69919	0.999238	0	0	0	0	2.64691	4.2664	0	0	0
PF11722	1	zf-TRM13_CCCH	3946.47	219.248	285.922	178.954	297.011	178.929	182.014	172.074	257.629	251.92	234.654	128.918	110.573	146.724	248.584	261.028	282.598	232.734	250.73	245.468
PF11721	1	Malectin	418.297	23.2387	20.3051	12.9388	19.7362	30.7923	36.0674	37.4223	21.9017	19.3283	18.819	28.5842	22.4613	16.7567	19.2777	18.7279	13.4087	27.9994	28.9602	24.8098
PF11719	1	Drc1-Sld2	2110.03	117.224	125.496	95.4965	150.537	114.12	135.731	121.466	130.132	124.062	132.221	107.833	76.8389	93.5926	117.68	110.571	107.834	132.863	115.102	118.45
PF11717	3	Tudor-knot	937.27	52.0706	51.0104	38.4184	56.4998	62.7963	58.2949	56.0999	52.929	60.3213	61.618	47.4069	32.7971	33.9222	59.5594	56.8108	53.0253	51.3619	55.9768	48.4218
PF11715	1	Nup160	650.69	36.1494	41.1055	29.6598	49.534	36.8324	42.7776	36.5422	39.2405	40.7806	54.1254	32.565	20.9277	33.9222	34.5675	29.511	29.8648	31.2095	36.1536	31.3704
PF11712	1	Vma12	972.584	54.0324	62.4011	39.0155	59.2977	79.7795	60.6016	51.6394	64.9749	44.179	44.9657	41.0388	33.7342	46.5879	52.3663	45.201	37.585	75.2595	67.2499	66.7072
PF11707	1	Npa1	320.31	17.795	16.5082	16.5219	31.9262	9.4597	20.55	11.4945	10.7683	20.8151	38.6372	15.5664	8.7459	8.58273	20.7163	18.5283	21.1289	19.0824	16.3266	14.9516
PF11705	1	RNA_pol_3_Rpc31	142.442	7.91347	8.41919	6.36988	10.2551	11.0699	6.71021	8.92109	8.21312	8.70836	7.82736	7.07565	7.49648	7.35662	11.7968	6.92268	6.90751	6.06356	6.41401	5.91492
PF11704	1	Folliculin	368.049	20.4472	21.1305	16.3228	26.7019	17.3092	14.4689	13.8963	21.3541	22.0895	25.1475	17.5476	14.3683	15.1138	27.334	22.6005	23.9731	22.8275	23.518	22.3453
PF11669	1	WBP-1	377.271	20.9595	23.4351	20.304	33.0814	20.127	21.1791	16.9844	23.9093	25.7003	25.4806	14.8589	9.99531	12.261	19.2777	20.9716	19.0972	24.9676	25.2673	20.3736
PF11635	1	Med16	1056.21	58.6785	56.785	43.1958	58.4405	92.1818	71.296	73.2919	74.6427	53.737	53.5708	60.8506	49.9765	61.3052	46.8995	41.7397	39.1209	60.1006	60.2587	58.8206
PF11629	1	Mst1_SARAH	842.593	46.8107	56.128	38.2193	51.6625	47.0972	55.1495	48.0367	42.8907	48.2146	46.4646	43.02	28.4117	36.7831	54.8062	55.9719	45.9146	55.4673	44.315	44.0399
PF11620	1	GABP-alpha	436.696	24.2609	23.1792	18.7115	26.315	17.7118	24.3245	22.3027	18.0689	22.1299	22.8193	20.3779	11.5571	15.1219	31.3622	29.1608	31.1712	32.6362	37.7066	32.0392
PF11605	1	Vps36_ESCRT-II	367.649	20.4249	23.2766	19.3087	21.6711	28.1778	27.8893	22.8174	22.2667	22.0895	20.8175	14.8589	15.3053	10.6262	25.6077	18.732	22.9573	18.5474	17.104	15.5957
PF11600	4	CAF-1_p150	1945.58	108.088	94.4369	92.4967	126.351	57.994	109.018	79.4286	59.4995	94.5176	123.256	84.2003	58.7474	66.6183	130.628	138.105	140.789	167.656	165.987	155.853
PF11598	2	COMP	2214.03	123.001	151.045	108.487	153.087	62.9976	101.702	75.4862	131.14	141.458	135.064	100.004	52.7877	59.2494	185.607	171.54	176.345	132.328	137.027	138.672
PF11597	1	Med13_N	1304.75	72.4862	75.7727	64.6941	99.6756	29.9893	55.1495	42.0973	54.7541	87.2897	84.4356	49.6711	31.2353	33.5135	120.845	110.84	117.036	82.484	84.7602	80.5086
PF11594	1	Med28	94.7429	5.26349	7.75721	4.37929	4.25683	7.04446	6.71021	5.83302	5.84044	7.22157	6.32851	4.66993	4.37295	4.90441	4.3159	4.27781	3.86008	2.85344	4.8591	5.25771
PF11581	1	Argos	165.362	9.18678	10.2351	6.768	7.5462	7.447	7.33929	7.37706	4.56285	9.55796	8.16044	5.23598	6.55942	6.13052	12.3723	15.8814	17.2688	11.2354	11.6618	10.0225
PF11573	1	Med23	362.86	20.1589	15.3526	14.3322	24.5735	10.0635	21.3888	12.3523	12.776	18.9035	28.1335	21.3685	8.7459	13.0784	29.3481	28.3015	24.1763	24.256	26.6279	29.0817
PF11568	1	Med29	760.885	42.2714	45.079	36.8259	49.3405	33.4109	36.6965	35.5128	33.9476	43.7542	55.9573	41.7464	26.2377	28.6091	55.5313	54.3634	57.2917	41.9099	41.7883	42.8832
PF11566	2	PI31_Prot_N	4074.82	226.379	231.766	204.495	299.83	282.785	331.109	254.967	170.829	211.114	200.917	231.515	167.515	249.267	195.723	247.384	232.7	169.245	190.477	203.181
PF11548	1	Receptor_IA-2	1458.31	81.0174	63.3916	66.2866	115.515	12.4788	50.9557	27.9642	52.3815	67.9677	71.7786	38.9161	21.5524	29.8352	155.948	145.58	148.512	122.341	131.196	135.715
PF11547	1	E3_UbLigase_EDD	3834.43	213.024	206.789	188.917	286.369	98.2199	253.939	145.301	124.841	213.036	245.121	209.439	92.1443	129.967	316.393	289.453	265.951	272.614	242.566	253.364
PF11543	1	UN_NPL4	496.941	27.6078	27.5687	25.4795	34.0547	14.894	23.6954	15.6119	23.3618	38.869	42.1345	21.51	11.8694	16.348	58.4085	40.3144	37.9913	23.1985	18.4646	23.1668
PF11540	1	Dynein_IC2	2394.07	133.004	124.451	98.4565	142.472	106.876	133.579	131.571	107.136	123.64	130.785	134.268	88.3898	109.389	167.874	145.574	147.65	175.472	164.323	162.159
PF11527	2	ARL2_Bind_BART	1017.54	56.5301	66.0329	43.5939	66.1744	70.5331	66.6827	65.5357	60.4121	53.4991	51.2942	43.586	38.6006	54.3573	54.9184	59.1523	55.6664	53.5805	56.1712	57.751
PF11502	1	BCL9	1470.6	81.6998	70.8203	72.0593	101.583	41.4617	87.023	55.0809	49.1108	79.2334	86.6006	74.9892	40.9183	63.3487	114.248	92.2508	85.5312	116.458	117.785	122.095
PF11470	1	TUG-UBL1	1644.05	91.3362	90.607	58.5751	88.039	86.7515	107.923	109.7	84.6463	90.4841	98.3267	83.6357	63.0954	75.716	111.983	89.441	98.9745	101.716	97.2461	107.19
PF11414	1	Suppressor_APC	490.492	27.2496	31.6958	18.5125	30.7653	43.0718	39.4225	21.2734	23.7268	29.0987	27.146	24.3403	29.6736	31.47	20.1409	29.116	26.6142	24.0759	20.7969	19.5521
PF11365	1	DUF3166	3133.31	174.073	143.291	151.756	182.852	105.466	142.592	114.722	123.562	185.416	147.749	173.791	82.1489	106.197	291.179	241.762	281.359	224.173	202.967	232.323
PF11315	1	Med30	653.317	36.2954	38.9611	25.0814	36.3766	35.1257	43.6164	33.7972	37.4135	33.5591	41.6349	32.548	28.7365	27.7917	35.1027	38.8892	39.2103	41.1965	43.5375	40.739
PF11303	1	DUF3105	713.435	39.6353	43.5817	29.6598	46.0647	41.2604	47.8102	39.8018	29.3373	43.5418	44.2995	34.1047	25.613	28.2004	37.1168	38.482	41.2419	45.4767	45.9224	51.9199
PF11277	1	Med24_N	1941.37	107.854	113.537	80.4198	121.126	125.997	132.107	114.151	98.1924	95.004	101.09	106.415	73.403	100.103	115.091	120.129	121.658	104.507	109.24	109.204
PF11265	1	Med25_VWA	55.9428	3.10793	2.47623	2.18965	3.28937	2.21397	4.61327	2.23027	2.00765	3.18599	2.66463	3.67934	2.49883	3.26961	2.58954	3.66495	4.67273	3.09063	3.49855	4.10758
PF11232	1	Med25	44.7678	2.4871	1.48574	2.38871	1.54794	1.61016	3.14541	2.05871	1.09508	1.062	2.99771	3.82085	2.18647	2.45221	3.45272	4.47938	2.64111	1.7834	3.10982	3.45037
PF11221	1	Med21	631.789	35.0994	32.026	22.3045	31.5334	46.4934	36.9062	38.2578	35.4077	28.676	29.6441	32.4164	21.8647	24.9308	39.4186	35.0206	36.5692	40.1265	49.5628	50.6301
PF11179	1	DUF2967	291.522	16.1957	7.75556	9.95294	9.48112	14.2902	22.8567	18.3277	9.3082	11.0448	12.3239	19.3873	10.62	15.9393	16.4004	13.8454	11.1739	29.0694	29.349	30.3961
PF11105	1	CCAP	592.917	32.9398	52.3311	41.2052	48.5666	16.1016	15.098	16.9758	33.2504	53.737	39.9695	13.0192	12.8065	14.7132	54.9558	51.3093	60.9486	25.1459	20.6026	22.181
PF11029	1	DAZAP2	279.95	15.5528	17.994	12.9388	18.1883	14.6927	12.7913	14.5826	14.2361	18.2663	16.3209	14.2928	10.9324	9.80883	16.4004	17.1031	17.4719	17.1206	20.2139	16.5946
PF11027	1	DUF2615	2506.23	139.235	163.94	119.334	166.223	116.632	121.757	113.131	155.845	164.501	160.514	106.177	88.3773	110.133	152.236	157.491	176.968	138.274	151.998	142.694
PF11018	3	Cuticle_3	22208.2	1233.79	11.7159	11.5454	15.6748	2299.95	2645.28	2674.42	20.8486	20.1779	15.4799	2416.93	1778.77	1779.83	24.1806	18.0417	15.8629	2483.47	3379.54	2596.44
PF10996	1	Beta-Casp	658.082	36.5601	33.8419	29.2616	38.892	33.4249	31.2444	37.5441	31.6041	35.683	33.4745	34.2462	19.0536	30.6526	40.2817	40.3144	39.4134	51.4743	51.5065	46.1692
PF10744	1	Med1	163.592	9.08843	5.77788	6.17082	7.35271	3.82413	11.5332	7.37706	7.84809	9.34556	9.49276	7.82567	5.93471	7.76532	16.1127	9.16237	10.5644	14.2672	11.0787	12.1584
PF10731	1	Anophelin	650.498	36.1388	34.172	24.4842	40.0529	27.1715	37.7449	32.7679	34.4951	38.0194	32.6418	22.7836	17.1794	20.4351	43.159	44.9974	43.883	53.8622	50.729	51.9199
PF10683	1	DBD_Tnp_Hermes	29.6724	1.64846	1.32066	0.995294	2.12842	1.20762	2.93572	1.37248	1.64262	1.062	0.999238	2.1227	0.93706	1.2261	2.01409	1.62887	0.609486	3.03178	2.138	2.30025
PF10660	1	MitoNEET_N	13024.7	723.594	865.967	561.346	933.955	992.598	868.974	874.344	766.994	754.14	828.28	800.712	603.195	665.774	506.969	599.001	548.84	635.912	640.321	577.365
PF10659	1	Trypan_glycop_C	158.37	8.79835	7.26362	4.18024	5.3965	10.8686	8.82602	5.83302	8.03061	8.28356	5.49914	6.36809	4.6853	8.58273	11.2242	18.2779	15.676	5.88522	9.52384	13.9658
PF10650	1	zf-C3H1	774.508	43.0282	40.6102	42.9967	63.4694	24.9575	48.9887	34.6893	27.7421	32.4971	41.8014	48.1328	23.0486	28.6091	45.1731	46.948	47.542	58.8522	53.0575	65.3927
PF10644	3	Misat_Tub_SegII	37930.5	2107.25	1263.17	1033.43	1427.01	2715.59	3025	2627.12	1001.09	1309.04	1424.85	2205.82	1644.22	1863.88	1740.9	1823.52	1907.39	3474.21	3698.76	3745.52
PF10629	1	DUF2475	638.98	35.4989	46.2181	33.846	57.7072	32.2032	33.3414	26.5917	38.3279	43.7818	37.9927	26.2974	19.3659	26.9743	54.6681	44.5902	43.883	27.286	20.6026	25.3027
PF10607	3	CLTH	3967.84	220.435	244.596	176.565	253.862	192.616	220.814	193.969	261.723	259.753	254.806	191.957	121.103	150.819	290.319	245.26	239.733	226.579	220.671	222.693
PF10604	1	Polyketide_cyc2	269.965	14.9981	12.8764	7.96235	12.19	22.1397	17.4046	15.2688	9.85575	7.00917	9.99404	22.6421	14.0559	13.8958	13.5232	15.8814	15.2372	19.2768	20.2139	20.5379
PF10602	2	RPN7	6316.51	350.917	377.071	284.654	370.207	363.273	419.805	354.615	332.416	405.916	409.491	315.085	214.318	285.719	430.364	311.71	301.005	383.429	387.881	369.553
PF10601	10	zf-LITAF-like	5346.94	297.052	313.884	251.6	335.723	345.186	284.129	305.369	290.348	319.678	320.122	238.594	207.097	230.916	287.738	340.966	332.851	320.127	315.587	307.025
PF10591	2	SPARC_Ca_bdg	2639.66	146.648	120.373	105.501	162.011	106.736	170.056	149.349	126.663	127.815	111.415	151.851	95.5801	115.254	180.692	161.091	174.484	190.875	200.181	189.734
PF10587	2	EF-1_beta_acid	7632.39	424.022	475.062	300.181	480.612	599.175	495.507	446.398	453.746	428.271	493.79	378.972	313.603	338.813	413.754	407.587	395.967	413.57	417.564	379.818
PF10584	6	Proteasome_A_N	11143.7	619.095	710.047	480.385	627.658	819.892	707.961	691.556	830.024	742.088	749.635	542.984	422.302	531.72	703.207	484.27	460.365	530.173	547.743	561.696
PF10579	1	Rapsyn_N	564.943	31.3857	25.4227	27.072	37.1505	22.1397	30.8124	27.278	25.7344	27.8243	23.8152	22.6421	21.24	18.8003	32.5131	37.4639	38.3875	44.2283	43.9263	58.492
PF10568	1	Tom37	580.77	32.265	40.2801	22.8918	40.4399	43.4744	42.3582	36.0275	34.4951	29.5235	29.6441	28.8687	22.1771	29.8352	35.1027	29.5232	23.5668	32.9929	32.4588	27.1101
PF10561	1	UPF0565	1068.66	59.3701	60.4201	41.6113	66.5672	54.1417	61.0189	49.7522	52.7465	63.0847	64.7839	58.8086	44.6665	41.2788	74.4867	85.3281	92.4367	61.5612	48.591	47.3785
PF10559	1	Plug_translocon	4171.7	231.761	380.716	236.432	380.427	183.961	157.26	161.194	386.592	334.792	334.355	133.918	101.83	132.701	261.506	277.534	227.269	164.192	156.655	160.36
PF10558	1	MTP18	1277.72	70.9843	74.8796	61.5629	87.2612	73.2624	69.4192	66.0109	90.671	78.5877	79.1113	53.6165	39.0442	47.818	80.3736	81.2641	78.2194	80.8665	70.9429	64.8062
PF10551	1	MULE	4388.11	243.784	263.422	240.081	329.092	113.064	153.817	131.07	245.05	320.931	298.141	128.076	84.3354	107.072	371.406	490.861	518.265	180.316	203.417	209.694
PF10545	59	MADF_DNA_bdg	19708.1	1094.89	1069.31	825.575	1128.67	1112.29	1162.44	1125.12	1074.99	1101.13	1132.05	1002.94	785.566	852.682	1240.99	1160.26	1227.45	1281.59	1226.84	1198.17
PF10542	2	Vitelline_membr	265.422	14.7457	0.495247	0.796235	0	0.20127	0.838776	0.686238	0.730055	0.424798	255.805	0.707565	0	0.408701	0.287727	1.01804	0.812648	0.35668	1.36055	0.49291
PF10541	2	KASH	12068.7	670.486	387.427	452.262	639.63	229.158	646.835	340.199	225.585	458.922	498.322	602.571	253.319	388.258	926.538	850.74	883.796	1424.55	1360.48	1500.15
PF10537	1	WAC_Acf1_DNA_bd	606.184	33.6769	30.21	24.2852	31.9262	23.9512	43.197	39.6217	31.2099	27.3804	44.6226	31.4159	26.2377	26.9743	29.9236	30.7448	36.5692	47.7844	37.901	42.2292
PF10524	1	NfI_DNAbd_pre-N	1359.09	75.5048	55.9629	55.3503	77.2054	51.9277	75.9092	67.8638	49.078	61.3833	53.794	83.3512	59.9719	66.6183	98.3738	87.1443	80.8585	105.042	112.925	116.327
PF10523	1	BEN	66.4751	3.69306	0.990493	0.796235	0.967462	1.61016	1.04847	1.88715	0.730055	0.637197	46.1315	1.55664	0.624707	2.04351	0.86318	1.22165	1.21897	1.24838	1.74928	1.15012
PF10520	1	Kua-UEV1_localn	125.496	6.97201	11.0605	5.17553	10.4486	1.40889	3.14541	3.77431	15.1486	11.8943	10.3255	1.27362	2.18647	3.26961	11.7968	11.1985	12.8053	4.09825	3.69292	2.79316
PF10517	2	DM13	5054.8	280.822	119.482	76.0823	95.9722	221.766	356.06	300.627	108.961	153.989	135.562	349.675	204.904	248.895	243.992	192.884	213.928	705.656	707.8	618.566
PF10513	3	EPL1	469.072	26.0596	14.1971	17.5371	21.8743	6.44065	19.512	16.1111	13.141	22.0895	25.8136	19.1043	7.49648	11.8523	51.506	42.3485	39.8198	44.05	49.3587	46.8199
PF10512	1	Borealin	126.134	7.00742	8.41919	6.17082	8.32017	8.65462	6.08113	8.23485	4.19782	4.46038	14.4889	8.20776	5.31001	5.72182	4.02817	9.16237	7.11067	4.4585	7.19147	5.91492
PF10509	2	GalKase_gal_bdg	1248	69.3333	103.612	62.7035	96.5817	41.4154	34.3877	33.2963	83.783	103.451	89.7815	42.4539	24.6759	37.1755	120.845	117.278	123.929	50.6485	39.2615	42.7189
PF10508	1	Proteasom_PSMB	366.385	20.3547	20.8185	15.1285	15.6729	25.36	24.1148	21.9596	20.6241	18.2663	27.3125	18.8212	17.4918	20.0264	29.6359	17.5103	21.9415	19.6174	15.1604	16.9232
PF10507	1	DUF2453	337.827	18.7682	26.2481	17.9252	26.3266	9.05716	14.8883	12.5238	25.0044	22.3019	16.3209	11.8871	6.87177	11.0349	35.3904	23.2113	25.8016	16.764	18.8533	17.4162
PF10506	1	MCC-bdg_PDZ	731.297	40.6276	42.9214	32.8447	43.7138	30.5931	33.7607	41.8965	43.9858	43.3294	42.8007	28.1611	18.4289	33.1048	56.9699	38.6856	46.7273	51.1836	50.9273	51.2626
PF10505	1	NARG2_C	187.275	10.4041	9.07952	7.76329	11.803	11.2711	10.275	11.3229	14.6011	12.5315	11.4912	8.06625	6.87177	8.17402	11.5091	10.1804	12.1897	10.3437	10.1069	9.6939
PF10504	1	DUF2452	194.883	10.8268	12.5462	8.55953	13.1575	12.68	9.01684	10.3056	10.5858	15.2906	17.4867	7.92473	5.62236	5.72182	10.6459	12.4201	15.8466	11.7704	7.5802	7.72226
PF10498	1	IFT57	15.8051	0.878061	0.330164	0.796235	1.35445	1.00635	0.419388	0.857797	0.182514	0.424798	0.832698	0.424539	0.312353	0.817402	1.15091	1.83247	0.406324	1.07004	1.94364	1.64303
PF10496	1	Syntaxin-18_N	215.701	11.9834	13.0085	9.55482	15.6729	12.0762	15.5174	13.2101	11.8634	12.9521	14.4889	9.33986	7.49648	7.35662	11.7306	12.4201	10.7676	12.8405	13.4111	11.9941
PF10495	1	PACT_coil_coil	2029.29	112.738	64.0519	55.5374	78.5579	78.0928	165.239	116.832	40.8831	67.7553	56.1239	187.08	87.459	78.8793	82.8653	80.2216	98.9399	251.459	231.303	208.011
PF10493	1	Rod_C	121.438	6.74655	6.93345	6.768	9.86811	4.0254	7.96837	3.60275	3.10273	6.37197	16.1543	7.64171	4.37295	3.67831	7.76862	7.5335	7.72016	3.74514	7.77456	6.40783
PF10492	1	Nrf1_activ_bdg	555.224	30.8458	35.1047	28.2664	37.7716	14.2379	26	31.2238	29.3865	26.9747	30.4768	26.1785	17.8041	18.3916	36.2536	34.0331	43.3264	44.9417	36.7348	38.1184
PF10491	1	Nrf1_DNA-bind	335.205	18.6225	17.3303	13.536	21.4777	9.05716	22.0179	15.2688	10.2208	16.1423	26.4798	18.5382	10.9324	17.5742	23.8727	18.9356	24.3795	21.9358	23.518	23.9883
PF10488	1	PP1c_bdg	721.736	40.0965	39.6197	31.0532	40.0529	48.1036	49.0684	51.811	38.1454	32.9219	36.692	37.784	31.86	28.6091	37.9799	35.21	32.3028	52.6103	48.7854	49.1267
PF10484	1	MRP-S23	842.883	46.8268	53.7673	29.6598	46.8561	71.6623	59.7628	54.7275	59.682	44.3914	45.6319	46.1333	35.6083	43.731	46.8995	37.6675	37.9913	40.8398	45.4812	42.3903
PF10479	1	FSA_C	2451.47	136.193	118.105	115.036	157.309	51.9277	129.172	68.1366	82.1312	127.227	129.413	130.758	59.9719	81.7402	211.171	181.413	187.521	204.178	206.609	209.654
PF10477	2	EIF4E-T	3425.09	190.283	186.262	165.617	235.031	113.281	197.676	154.404	106.895	178.415	235.349	193.437	125.847	134.806	227.042	210.936	220.228	260.911	232.071	246.881
PF10475	2	DUF2450	564.295	31.3497	28.3941	22.2946	32.3132	24.555	32.7123	30.366	32.1224	34.1963	35.9726	24.9063	21.8647	26.1814	34.4323	36.6495	34.3344	34.4196	44.8981	33.6822
PF10469	1	AKAP7_NLS	481.181	26.7323	31.1923	28.8635	41.0204	24.7562	30.4056	25.3908	31.2099	34.4087	31.3094	22.5006	15.3053	17.9829	27.1298	21.5825	28.2395	19.9741	26.4335	23.4757
PF10457	1	MENTAL	5621.8	312.322	347.917	253.657	369.685	267.237	280.426	282.033	323.037	342.644	349.099	283.009	211.148	243.177	353.374	333.551	327.981	359.111	347.134	347.582
PF10441	1	Urb2	581.415	32.3008	31.0355	26.6739	36.3766	40.6566	45.5036	38.7724	39.2405	33.7715	37.971	28.3026	19.0536	26.9743	27.334	27.0799	27.8332	32.1012	31.6813	31.0533
PF10436	1	BCDHK_Adom3	2336.67	129.815	165.252	124.412	184.071	76.6839	115.33	108.597	143.27	154.393	144.751	92.2665	76.5266	106.262	161.259	131.771	145.537	146.183	134.755	125.345
PF10433	3	MMS1_N	2676.46	148.692	145.106	120.232	225.612	102.783	176.172	130.562	100.383	170.539	222.848	143.919	79.4752	109.532	166.326	158.69	164.167	161.531	147.328	151.258
PF10417	1	1-cysPrx_C	5018.56	278.809	345.154	176.404	212.665	312.736	239.473	229.289	318.122	384.523	386.109	94.6723	106.859	121.021	393.682	651.815	706.748	123.418	109.038	106.828
PF10408	2	Ufd2P_core	1724.18	95.7875	105.912	80.2207	119.216	43.0054	83.0388	82.3434	102.753	131.284	128.134	80.4007	57.7729	64.5748	140.986	103.001	112.771	100.322	99.0576	89.381
PF10396	1	TrmE_N	1503.3	83.5167	73.5425	68.4762	96.9377	48.9046	79.0085	59.0165	62.7847	83.6852	89.4667	66.2338	48.4148	55.1869	126.594	103.244	104.222	119.028	109.248	109.306
PF10394	1	Hat1_N	2032.12	112.895	117.378	84.7991	111.258	143.908	131.478	129.356	131.227	135.935	133.87	87.5966	65.5973	87.0534	138.109	98.3285	90.2324	112.895	117.59	115.505
PF10392	1	COG5	382.577	21.2543	26.7433	17.5172	25.928	17.913	26.0021	23.5036	21.1716	22.3019	20.481	18.9628	14.993	18.8003	24.169	24.2294	23.5668	18.904	18.6589	18.7306
PF10390	1	ELL	1382.26	76.7922	65.7011	53.2443	80.5064	35.2263	63.812	51.9774	49.5744	71.672	79.8757	74.6736	38.1071	47.0006	112.533	118.856	127.805	103.796	105.244	102.655
PF10382	1	DUF2439	955.955	53.1086	43.3143	28.0673	40.0568	85.8075	71.7175	70.6104	43.2996	30.7172	40.6357	53.8146	47.1435	63.7574	38.5554	41.7193	42.1216	68.8392	74.247	71.5311
PF10377	1	ATG11	858.956	47.7198	51.3422	46.2852	66.1647	17.7138	31.6638	27.6211	45.2634	66.0561	59.7877	36.3179	23.4265	21.1135	83.4379	62.296	63.1326	59.1661	49.5628	48.6042
PF10374	2	EST1	2524.33	140.241	132.386	113.344	153.528	67.4074	143.2	114.947	106.219	136.167	136.229	122.703	81.2119	90.323	190.233	178.921	180.459	203.051	197.27	176.735
PF10366	1	Vps39_1	292.845	16.2692	17.8289	11.9435	15.4794	12.68	18.2434	16.6413	16.2437	13.3811	45.6319	16.274	8.12119	11.4436	12.3723	15.067	15.6435	15.8723	15.3548	14.623
PF10363	3	DUF2435	2488.51	138.25	145.603	114.099	163.695	113.933	134.624	126.818	150.015	146.98	161.42	100.603	79.6501	105.036	166.306	156.212	165.37	157.28	155.388	145.476
PF10358	1	NT-C2	229.851	12.7695	11.8859	10.152	16.2534	5.63557	10.0653	6.51926	11.3086	16.3547	15.683	5.80204	5.31001	6.53922	27.3916	25.8603	18.4878	12.6621	12.4393	11.5012
PF10350	2	DUF2428	706.04	39.2244	53.3216	34.0868	58.634	23.5486	28.9378	30.5376	46.3585	54.3742	60.6204	27.8752	20.9277	21.6612	42.6756	49.3506	48.5598	36.203	33.0419	35.3252
PF10343	1	DUF2419	192.81	10.7116	13.0415	8.75859	12.19	11.4724	11.7429	12.0092	11.4984	14.9741	11.8243	8.6323	4.6853	6.13052	12.0932	11.4021	10.9708	11.4191	10.1069	9.8582
PF10328	14	7TM_GPCR_Srx	2793.59	155.199	110.118	93.2053	128.154	119.579	196.857	190.774	113.013	118.786	110.474	191.139	124.941	118.229	147.871	172.525	157.678	231.346	238.269	230.628
PF10324	4	7TM_GPCR_Srw	3820.52	212.251	240.266	195.442	271.857	161.002	221.018	199.615	215.731	251.056	232.516	171.512	122.755	159.802	241.711	235.379	238.927	225.68	216.533	219.721
PF10320	23	7TM_GPCR_Srsx	34169.3	1898.29	2264.63	1950.17	3024.31	612.483	898.092	698.4	1618.64	2016.26	1666.28	448.78	464.426	519.042	3804.46	4876.51	5474.77	1233.68	1257.44	1340.9
PF10312	1	Cactin_mid	78830.6	4379.48	8360.59	6695.16	9052.58	34.8197	54.5205	40.1449	6421.61	9195.03	8100.24	41.6048	32.1724	35.1483	11500.1	9533.85	9552.35	51.7186	64.3345	64.5712
PF10296	2	DUF2404	332.209	18.456	14.8574	13.536	20.5102	9.25843	22.647	18.8715	10.2208	14.424	16.4874	18.8212	9.68296	8.58273	25.8954	20.1572	20.113	34.0629	25.656	28.4245
PF10294	6	Methyltransf_16	1973.3	109.628	133.058	102.117	141.069	116.087	114.703	102.936	120.625	115.335	125.065	104.012	67.7807	85.8273	127.529	113.626	116.672	95.9915	102.624	88.2408
PF10291	1	muHD	768.811	42.7117	39.9416	27.7309	48.0461	19.7245	48.2296	39.2871	38.3206	41.2054	53.9672	40.0482	23.7389	32.2874	54.3228	44.7938	56.6843	56.6675	51.8952	51.9199
PF10288	1	DUF2392	389.513	21.6396	21.9559	17.5172	25.154	25.36	27.4699	27.4495	18.7989	19.9655	19.6517	20.5194	17.1794	15.5306	23.0181	20.768	21.1289	28.5344	19.6308	19.8807
PF10283	3	zf-CCHH	4443.75	246.875	279.658	189.106	274.958	292.043	290.636	261.75	258.443	260.446	271.836	176.447	134.624	167.976	276.221	302.403	330.106	237.727	216.358	223.007
PF10278	1	Med19	1323.26	73.5144	74.9506	62.3154	97.5666	60.3871	95.2116	81.3844	52.1989	70.3062	69.1189	70.6094	44.0418	60.9087	79.7032	72.68	90.529	72.5148	84.0799	84.7526
PF10277	1	Frag1	214.346	11.9081	12.5462	11.1473	16.8396	6.23938	8.38566	9.7686	10.2208	10.4097	12.0342	11.038	6.24707	6.13052	17.8391	15.2564	12.1897	19.6174	12.828	15.6088
PF10276	1	zf-CHCC	2475.31	137.517	133.2	73.4527	106.034	205.976	137.14	110.187	196.126	145.255	100.423	112.078	87.459	147.541	213.206	160.036	159.486	147.13	120.307	120.273
PF10275	1	Peptidase_C65	728.217	40.4565	38.4642	33.0438	43.1488	46.4934	54.7364	45.9779	50.5563	45.4534	40.3026	33.3971	25.613	31.8787	47.1872	38.0747	35.147	37.9864	39.8446	40.9115
PF10274	2	ParcG	450.226	25.0126	26.2481	21.6476	26.1563	33.6081	34.9623	24.3614	27.1964	21.0275	21.3171	22.9251	16.8671	30.6526	23.0181	28.5907	26.921	18.715	22.3519	23.6597
PF10273	1	WGG	545.569	30.3094	33.5117	20.5031	35.2156	38.4466	31.8735	33.2945	45.4459	29.7359	31.3094	25.4724	23.1142	24.1134	34.5272	27.2835	27.8332	28.1777	28.7659	26.9457
PF10272	1	Tmpp129	749.379	41.6322	56.1296	37.5803	57.8658	37.8388	37.3255	33.4781	54.9367	49.0642	46.0665	28.0196	28.6865	21.2525	49.489	53.608	55.3007	36.4919	34.2061	32.0392
PF10271	1	Tmp39	81.2274	4.51263	5.11755	2.58776	4.06334	6.03811	4.40357	6.00458	5.2929	6.15957	4.82965	3.39631	6.24707	2.86091	3.16499	3.25773	4.67273	3.74514	5.44219	3.94328
PF10270	1	MMgT	435.137	24.1743	25.5877	18.9106	27.0522	32.4045	27.6796	30.7709	25.3694	20.8151	19.0388	26.6002	15.93	17.5742	27.2765	25.6546	25.9641	23.7156	25.7319	19.0608
PF10269	1	Tmemb_185A	555.546	30.8637	29.7148	21.1002	32.1197	35.8261	32.9241	34.1403	36.3202	29.7337	30.6433	25.1936	20.6153	23.296	36.2507	33.5954	30.07	35.668	35.9671	32.3678
PF10268	1	Tmemb_161AB	1775.91	98.6617	72.9762	59.1264	83.9757	94.5547	124.978	116.436	67.813	77.5257	75.9437	112.787	75.5895	79.6967	96.9639	84.4974	84.1091	159.971	157.435	151.532
PF10267	1	Tmemb_cc2	861.694	47.8719	38.134	33.2428	49.1471	34.8197	60.6561	51.6205	41.2134	40.3558	44.9674	54.9	36.4267	43.3223	53.2294	47.9945	57.7001	59.3872	58.3092	56.2673
PF10266	1	Strumpellin	3610.37	200.576	337.474	199.535	305.716	92.5843	100.234	83.2063	241.648	336.015	276.456	98.6346	68.7177	86.6447	381.986	349.593	337.897	104.329	101.264	108.44
PF10264	1	Stork_head	1022.33	56.7962	31.3541	27.8682	34.2501	27.574	71.9251	48.7229	27.1946	42.4798	44.4661	68.6254	31.86	48.2308	65.0262	55.5423	55.2601	115.914	116.414	109.623
PF10263	1	SprT-like	73.621	4.09005	4.12706	2.78682	3.67635	3.82413	4.19388	4.46055	2.73771	3.61078	9.82584	3.11329	3.74824	4.08701	5.46681	2.64691	3.86008	3.92348	4.08164	3.45037
PF10262	1	Rdx	1088.79	60.4883	75.6258	50.3619	70.2609	84.2437	67.7312	74.1137	87.4241	66.6954	67.79	42.5954	45.6036	40.4614	60.1205	47.0091	47.9788	54.5738	52.1284	54.0722
PF10261	1	Scs3p	1633.38	90.7434	108.485	75.2442	117.471	92.1818	92.0515	91.4412	97.8274	89.6324	85.1017	75.1435	61.2213	64.9835	94.3744	100.99	101.987	91.5134	94.6553	99.0766
PF10259	2	Rogdi_lz	547.262	30.4035	40.115	23.2899	44.4994	24.555	26.2118	30.1945	38.1454	33.5591	37.3049	25.3308	15.6177	20.4351	32.2254	23.8222	27.8373	36.9164	34.0137	33.1893
PF10256	1	Erf4	484.174	26.8985	24.102	20.9171	21.0907	35.021	33.9704	34.4835	27.1946	23.3639	25.9802	25.4724	25.613	19.6177	25.0322	23.6186	26.6142	28.1795	34.9855	28.9174
PF10255	1	Paf67	6852.79	380.71	383.486	240.861	371.116	462.261	368.432	329.051	399.888	405.385	339.408	308.923	246.759	352.3	566.246	479.898	449.067	400.548	393.235	355.92
PF10254	1	Pacs-1	558.998	31.0554	34.1357	33.2428	42.5683	12.8813	26.65	21.1018	23.5297	37.807	32.6418	23.2081	12.4941	17.5742	47.7626	43.564	54.7847	34.6051	28.5715	31.8748
PF10253	1	PRCC	319.347	17.7415	18.3241	11.623	19.7362	22.341	21.1791	21.9596	14.0536	15.5051	15.6547	18.3826	10.3077	16.7567	17.8391	20.9716	18.8941	15.5156	19.4364	20.8665
PF10252	1	PP28	1264.61	70.2561	86.5031	46.3827	79.1384	97.8173	76.1189	73.599	93.2518	76.4637	75.2759	57.1713	41.8554	57.2182	68.4876	59.6572	54.6506	68.8392	77.7456	74.4343
PF10250	2	O-FucT	421.459	23.4144	18.8194	12.7398	22.8321	31.5994	34.3898	35.2623	18.0689	17.2043	20.4844	30.7083	19.0536	22.4786	20.1409	20.768	19.3004	25.3635	27.5997	24.6455
PF10249	1	NDUFB10	3110.22	172.79	174.987	117.445	179.946	212.338	166.497	162.124	162.257	172.143	120.753	159.349	112.76	170.02	256.652	220.711	193.095	177.805	172.401	178.936
PF10248	1	Mlf1IP	1732.56	96.2536	100.872	83.7998	104.569	53.5379	99.1832	89.3825	85.139	105.146	101.431	86.0414	52.163	75.201	118.961	123.315	123.63	107.154	114.012	109.027
PF10246	1	MRP-S35	339.391	18.855	20.9654	13.536	19.5427	27.574	21.5985	21.6165	20.0765	20.6027	17.1536	20.0949	13.1188	16.7567	16.9759	13.4381	13.815	21.9358	22.3519	18.2377
PF10244	1	MRP-L51	493.676	27.4264	27.0735	22.0955	28.2499	43.418	30.825	31.0523	27.5596	24.4323	22.1498	32.6895	22.1771	30.6526	27.9095	27.2835	17.0656	29.0694	25.656	24.3169
PF10242	2	L_HGMIC_fpl	1817.91	100.995	8.41919	7.76329	8.70716	146.571	128.121	130.385	9.85575	10.8324	16.3209	80.804	112.616	109.532	11.7968	9.56348	13.0024	314.927	324.065	374.631
PF10241	1	KxDL	333.617	18.5343	19.1429	11.5454	21.0907	24.7562	20.3403	19.4651	20.8066	18.4787	21.1505	15.0004	13.1188	15.1219	17.5513	20.1572	18.2846	22.4708	20.0195	15.1159
PF10240	1	DUF2464	722.627	40.1459	29.8799	23.897	38.1122	38.0159	45.5036	37.7431	24.6394	30.3221	36.1391	35.2736	23.7389	28.2004	45.153	52.3925	54.0411	61.554	58.6979	59.3234
PF10239	1	DUF2465	210.807	11.7115	10.5653	6.17082	15.4001	15.9003	14.4689	12.867	8.39564	11.4696	12.657	13.0192	7.49648	11.4436	10.3582	12.0129	7.92332	14.4455	14.3829	11.8298
PF10237	1	N6-adenineMlase	666.715	37.0397	30.5402	25.4795	36.5701	68.6331	45.5036	55.7568	37.5978	32.7095	38.6372	39.3364	26.1908	43.731	27.0463	24.0258	20.5234	39.0671	42.177	33.1893
PF10236	1	DAP3	1556.95	86.497	102.186	72.2584	107.388	105.665	100.443	84.7504	82.4597	92.383	87.2668	75.851	59.3471	63.2669	92.2653	80.2135	76.7953	93.2718	88.6319	92.5028
PF10233	1	Cg6151-P	707.623	39.3124	39.2367	28.6645	40.8211	22.9448	34.61	34.5058	43.8088	41.6302	45.1322	29.0102	27.1747	24.5221	51.5031	44.5902	48.5253	57.0492	46.0818	47.8123
PF10232	1	Med8	513.661	28.5367	28.7408	19.7068	32.0868	42.8706	32.0832	36.3706	26.8003	28.2491	31.9756	24.3403	15.6177	26.1569	27.0463	24.6366	31.4901	28.7127	28.0234	28.7531
PF10230	1	DUF2305	2756.79	153.155	130.25	112.789	160.97	153.314	189.507	146.627	103.938	147.031	168.009	130.512	89.2519	105.854	156.239	186.611	213.152	189.367	192.177	181.192
PF10229	1	DUF2246	2046.5	113.695	138.504	99.7285	145.704	128.813	114.076	106.882	147.836	141.443	117.744	104.154	64.3448	113.811	139.257	113.206	107.676	90.5931	81.0498	91.6813
PF10226	1	DUF2216	40.0414	2.22452	1.8159	1.39341	2.32191	1.20762	2.30663	1.54404	0.730055	3.39839	3.99695	2.68875	0.624707	1.2261	3.74045	2.03608	2.03162	3.03178	2.33237	3.61467
PF10225	1	DUF2215	481.032	26.724	23.7718	18.3134	29.0239	23.9512	30.1959	27.278	26.8295	25.9127	31.5926	24.4818	15.6177	20.0264	31.9377	31.7629	28.27	27.286	31.0982	33.6822
PF10224	1	DUF2205	1673.02	92.9457	85.2551	67.5526	107.392	94.1945	105.476	98.3036	76.2908	75.6141	85.9361	88.5872	68.7177	69.0705	88.8989	89.382	86.0087	131.28	127.892	127.171
PF10223	1	DUF2181	198.395	11.022	21.4607	14.1332	21.2842	2.41524	2.72602	1.02936	13.141	15.0803	15.3216	4.24539	0.93706	1.2261	21.2918	28.3015	24.5826	6.2419	3.49855	1.47873
PF10222	1	DUF2152	325.099	18.061	22.6163	15.7256	18.7417	12.68	20.9694	19.7293	17.1563	14.6555	23.9817	17.4061	13.4312	16.7567	19.5366	20.768	20.5194	18.369	17.104	14.9516
PF10221	1	DUF2151	304.55	16.9194	20.6353	16.1238	21.6711	14.4915	15.098	15.0972	19.3465	18.6911	17.4867	14.5758	11.2447	13.8958	20.7163	15.6778	20.113	16.764	16.3266	16.5946
PF10220	1	DUF2146	447.254	24.8475	21.875	18.2816	28.8304	33.6121	31.4541	28.5612	24.2397	27.3358	27.3375	22.0732	17.0451	15.5306	26.4709	25.0479	23.5668	25.5026	25.1954	25.2945
PF10217	1	DUF2039	410.052	22.7807	23.7718	14.1332	23.0217	38.4426	30.825	28.9936	23.7268	24.6383	24.9809	18.5382	19.0536	13.0784	14.6741	21.9897	20.113	22.1142	26.4335	21.5237
PF10213	1	MRP-S28	712.326	39.5737	46.091	32.8447	49.9365	51.1226	45.923	38.2578	29.4997	36.5326	35.9726	42.737	22.8018	44.9571	36.829	31.1521	33.3186	46.0117	47.4268	40.9115
PF10212	1	TTKRSYEDQ	1200.53	66.6962	70.3894	50.76	62.6935	81.917	62.6985	71.0256	84.9748	61.1709	64.9505	52.2183	42.1677	47.818	102.718	73.2155	76.9984	74.1894	59.6697	60.9565
PF10211	1	Ax_dynein_light	62.6046	3.47803	4.45722	3.78212	3.86985	4.22667	3.5648	4.46055	1.09508	2.33639	1.49886	3.11329	4.06059	2.45221	3.45272	3.86856	5.48538	2.31842	3.30419	5.25771
PF10210	1	MRP-S32	829.867	46.1037	54.6422	32.8447	42.9437	62.7802	42.7776	43.5761	69.7203	52.8874	46.1315	40.4727	29.0489	44.5484	61.2858	48.3916	49.5776	36.9556	35.9573	35.3252
PF10208	1	Armet	921.445	51.1914	64.2252	45.3834	56.4998	79.9043	50.5363	63.477	96.0023	62.6577	59.6212	46.9823	43.4171	44.5484	37.9799	33.5954	25.3953	40.4832	32.2877	38.4486
PF10206	1	WRW	7403.64	411.314	448.867	268.928	391.82	518.472	401.354	355.986	414.858	420.763	329.988	381.388	226.456	395.214	715.597	471.502	491.855	386.819	406.998	376.779
PF10204	1	DuoxA	653.696	36.3164	34.6359	24.8824	33.3116	34.0106	42.9076	48.0367	36.3987	41.8256	38.6172	43.9738	34.993	28.2004	26.4709	30.5412	23.9731	41.0877	48.591	41.2385
PF10200	1	Ndufs5	4159.17	231.065	242.978	144.035	208.219	371.754	260.859	243.602	301.808	225.3	217.727	189.364	166.819	222.926	298.879	221.013	196.068	220.678	212.209	214.933
PF10198	1	Ada3	264.86	14.7144	15.8842	12.7398	18.5753	13.4851	13.0178	10.8082	10.7683	16.5671	20.8175	11.7456	8.43354	9.80883	21.0041	21.9897	18.2419	13.9087	14.5773	12.4871
PF10197	2	Cir_N	7032.82	390.712	486.142	333.246	510.936	323.073	298.957	250.992	332.973	487.94	404.761	324.208	168.668	310.257	707.103	593.976	570.361	312.132	300.666	316.425
PF10193	1	Telomere_reg-2	129.996	7.22203	6.60329	7.76329	8.90065	4.0254	3.98419	4.80367	3.83279	5.94717	6.49505	5.80204	1.56177	5.72182	8.34408	13.6417	12.3929	10.1654	11.4675	8.54377
PF10192	1	GpcrRhopsn4	569.67	31.6483	34.4477	27.2711	46.0512	12.3157	33.1526	27.4907	25.5081	34.8335	36.3106	25.3747	18.4289	15.9393	37.1168	39.0928	35.9597	41.3731	38.9039	40.0999
PF10191	1	COG7	439.432	24.4129	30.045	18.1144	31.1523	21.5359	26.2118	28.1358	25.0044	21.0275	25.4806	22.5006	17.1794	21.2525	32.2254	24.2294	21.9415	26.0376	24.6842	22.6739
PF10189	1	DUF2356	662.232	36.7907	34.5022	30.2569	39.8594	35.2223	44.0357	40.488	29.9323	38.0194	49.2391	36.9349	24.6759	24.1134	39.1308	36.0387	41.4451	37.8081	37.3179	43.2118
PF10188	1	Oscp1	458.384	25.4658	23.44	16.92	27.0928	22.7435	30.6048	28.4857	21.3541	23.7887	27.479	24.0572	16.8671	16.348	26.7586	24.2375	26.0047	34.9849	33.0419	34.1751
PF10187	1	Nefa_Nip30_N	378.718	21.0399	24.4322	16.92	21.6711	26.7669	25.1633	21.4449	26.4645	22.5143	20.3178	18.2552	14.362	19.2212	20.7163	20.5644	20.3162	18.1461	22.5462	18.8949
PF10186	1	Atg14	309.597	17.1998	18.4892	17.1191	16.0599	17.3092	18.4531	18.8715	12.4109	16.5671	15.9861	15.8495	10.3077	16.7567	22.4427	20.3608	20.3711	16.4055	18.0759	17.7612
PF10185	1	Mesd	236.874	13.1597	15.3543	11.3464	14.8989	11.4724	10.4847	11.4945	12.9585	14.0183	17.8064	9.48138	7.18413	4.90441	14.0986	14.2668	15.6435	19.9741	15.5491	15.9374
PF10183	1	ESSS	2956.37	164.243	166.875	87.7849	146.667	251.789	163.769	128.67	219.382	164.397	122.24	133.447	107.137	171.659	276.793	191.17	164.537	160.62	150.826	148.606
PF10180	1	DUF2373	503.164	27.9535	31.8609	22.4936	37.9245	34.2159	36.9062	31.9101	28.8372	29.927	36.8053	24.6233	17.1794	19.6177	27.0463	21.9836	21.332	26.9293	24.4899	29.0817
PF10179	1	DUF2369	53.6525	2.98069	2.97148	3.384	3.48286	2.41524	3.5648	2.23027	1.2776	2.65074	4.33003	1.69816	1.24941	2.04351	4.02817	6.51546	2.23478	2.6751	2.13606	4.7648
PF10177	1	DUF2371	11.1118	0.617324	0.165082	0	1.16095	0	0.419388	0.171559	0.182514	0.424798	0.499619	0.990592	0	0	1.15091	1.01804	0.812648	1.60506	1.36055	1.15012
PF10175	1	MPP6	589.476	32.7487	37.1666	20.304	32.5067	46.4954	32.0853	33.7972	35.3803	31.0103	30.9164	25.1865	19.3659	26.9661	27.9095	35.2242	38.9076	39.7698	39.8446	36.6396
PF10174	2	Cast	8166.87	453.715	467.209	373.892	548.514	445.391	505.566	434.466	443.122	475.407	480.62	362.707	280.131	295.066	598.592	455.03	491.285	529.044	516.239	464.594
PF10172	1	DDA1	6266.31	348.129	423.436	248.628	401.528	441.774	362.295	328.039	400.063	332.509	311.429	261.908	223.673	327.366	467.657	411.197	388.322	314.285	308.364	313.842
PF10169	1	Laps	618.016	34.3342	37.4737	26.4748	46.0512	44.3016	41.7291	32.2532	48.0011	34.4087	38.1342	27.1705	21.8647	24.1134	35.6781	42.5541	35.3563	29.0694	28.5754	24.8065
PF10168	1	Nup88	335.275	18.6264	16.0658	15.9247	18.5753	19.3219	26.0021	17.8422	12.4109	17.4167	27.9787	18.6797	14.0559	13.8958	19.2777	20.1572	20.113	16.764	17.2984	23.4954
PF10167	1	NEP	149.6	8.31108	9.57477	4.57835	10.2551	8.85589	9.01684	8.92109	11.6809	8.49596	8.99314	6.08506	7.49648	5.31312	7.76862	5.90464	9.54862	10.5221	9.52384	7.06504
PF10166	1	DUF2368	313.255	17.4031	20.4702	15.1285	22.8321	16.9067	18.0337	15.4404	25.1869	15.7175	21.4836	12.5947	9.99531	13.4871	20.7163	21.3748	18.8941	16.764	15.3548	12.8748
PF10165	1	Ric8	504.677	28.0376	30.7053	22.2946	31.5393	24.3537	27.6796	25.3908	24.6394	29.0987	26.3133	26.746	16.8671	15.9393	30.499	34.3711	32.9123	37.4514	35.1799	32.6964
PF10158	1	LOH1CR12	294.989	16.3883	19.4797	12.1426	19.5427	19.5232	18.0337	18.1853	21.5166	14.2307	18.9855	12.439	9.99531	11.4436	17.8391	16.4923	13.6119	15.1589	18.4646	17.9041
PF10157	1	DUF2365	299.977	16.6654	19.7455	12.7756	19.9123	20.127	16.7755	17.8422	20.0765	16.5671	17.002	12.3116	9.68296	9.40013	18.4145	18.1211	16.4582	17.299	20.2139	17.2519
PF10156	1	Med17	237.896	13.2165	14.8574	11.3464	12.7705	10.0635	11.9777	11.3212	10.2208	10.8324	11.8243	9.7644	9.05825	9.80883	20.7163	17.5103	20.9257	17.6557	13.6055	13.6372
PF10154	1	DUF2362	208.415	11.5786	10.4002	8.55953	10.4486	12.0762	12.3719	12.1807	11.1425	10.4076	9.15968	10.472	6.55942	8.58273	11.6846	11.8093	15.2372	14.6239	18.0759	14.623
PF10152	1	DUF2360	190.341	10.5745	8.91444	9.15671	13.5445	13.8977	11.3235	7.89002	13.3235	8.70836	12.8236	8.6323	7.49648	7.76532	11.5091	11.4021	10.5644	10.3437	13.0224	10.0225
PF10151	1	DUF2359	2380.95	132.275	168.118	117.313	182.688	99.2584	125.242	117.544	128.442	143.892	156.411	107.575	80.5872	82.9663	145.834	134.84	135.932	155.067	143.771	155.469
PF10149	1	TM231	339.817	18.8787	20.3051	13.3369	19.3492	30.5931	15.3077	19.7293	23.3618	20.3903	18.0412	22.8232	19.0536	19.6177	16.9759	14.4562	13.4087	16.4073	19.244	17.4162
PF10148	1	SCHIP-1	610.43	33.9128	23.4417	23.4889	30.7653	26.9702	37.5352	32.0816	13.6885	19.3708	20.4844	38.8836	24.3636	24.5589	36.829	34.6114	46.321	60.8014	63.1683	53.0667
PF10147	1	CR6_interact	772.928	42.9404	47.2135	33.6409	49.921	54.343	36.9062	40.488	61.5072	38.869	38.882	37.3595	28.4242	41.6548	54.0926	44.0527	38.1945	46.19	39.4559	41.7331
PF10146	1	zf-C4H2	99.9523	5.55291	4.6223	4.57835	8.32017	4.62921	6.71021	6.69082	3.83279	3.18599	5.99543	5.3775	2.49883	7.35662	6.61772	4.8866	4.06324	6.42024	6.60838	7.55795
PF10075	1	PCI_Csn8	506.446	28.1359	35.8493	27.2711	33.6677	33.0425	32.0832	26.9348	30.2973	28.8863	40.6357	24.0572	15.3053	16.0987	29.3481	30.3376	25.2734	27.286	26.2391	23.8322
PF10058	1	DUF2296	800.198	44.4554	55.3752	33.84	55.4665	27.1715	39.4225	34.1455	31.9344	45.4534	44.2995	37.1613	27.4871	31.0613	52.654	51.5108	56.4791	62.2406	59.281	55.2141
PF10046	1	BLOC1_2	389.685	21.6492	21.1305	14.7304	24.38	34.2159	18.6628	22.1312	29.0197	21.6647	21.9832	15.708	15.93	20.0264	23.3059	24.4472	20.5194	20.1524	19.8251	21.8523
PF10044	1	Ret_tiss	159.036	8.83534	12.2161	6.768	7.15922	11.6737	7.33929	9.43577	9.49072	9.98276	7.32774	9.48138	5.93471	8.58273	7.4809	8.14433	7.11067	10.1654	10.7056	10.0373
PF10037	1	MRP-S27	1012.96	56.2757	67.5186	49.289	70.9033	60.3589	60.0606	54.6623	68.5814	61.5957	48.9626	56.3109	33.7342	58.4443	61.5706	50.9021	45.9146	54.572	53.0614	56.5204
PF10036	1	RLL	2576.07	143.115	195.238	155.266	225.612	103.855	119.316	110.735	159.7	162.061	176.365	89.1532	77.7791	88.6882	181.843	181.336	181.42	124.478	121.672	121.552
PF10034	1	Dpy19	787.016	43.7231	53.8168	35.2334	52.0494	27.7753	52.6332	55.4943	35.0427	50.3386	48.7944	49.3881	36.5453	38.0092	47.1872	31.9665	39.4134	46.19	43.9263	43.2118
PF10018	1	Med4	333.289	18.5161	22.7813	13.1379	14.5119	20.3283	22.4373	21.9596	19.7115	18.0539	23.8152	20.2364	13.1188	10.2175	18.99	17.3067	17.4719	18.5474	21.7688	18.8949
PF09995	1	DUF2236	1190.62	66.1458	83.1139	66.4857	116.67	45.4871	50.5321	56.7862	74.4656	77.7381	78.6067	48.256	35.2959	32.2874	90.0585	100.183	92.6561	43.1583	51.0303	47.8123
PF09822	1	ABC_transp_aux	8.06304	0.447947	0.165082	0.398118	0.386985	0	1.67755	0.686238	0.182514	0.637197	0.16654	0.424539	0	0	0	0.610825	0.609486	0.71336	0.583092	0.821517
PF09817	1	DUF2352	47.1755	2.62086	2.8064	3.384	2.32191	3.82413	1.88725	2.57339	1.46011	1.27439	6.32851	1.98118	2.18647	2.04351	2.87727	2.64691	2.64111	1.7834	2.52673	2.62885
PF09816	1	EAF	93.4057	5.18921	4.95247	1.99059	5.22429	1.81143	6.29082	4.63211	5.47541	4.88518	5.66235	4.52842	2.49883	2.04351	6.61772	6.92268	9.34546	6.95526	6.9971	6.57213
PF09815	1	XK-related	911.041	50.6134	65.7324	40.608	71.5922	47.4857	41.1	38.6678	63.8926	57.9786	57.4578	25.3337	21.5524	32.6961	70.7808	90.5609	73.3395	42.6232	35.9573	33.6822
PF09814	1	HECT_2	631.705	35.0947	33.8419	27.908	39.4724	33.0083	35.9227	38.6867	37.5997	29.9483	28.9779	23.9157	22.4894	23.7047	38.8891	37.0099	37.0161	47.8343	47.9962	47.4837
PF09812	1	MRP-L28	521.525	28.9736	30.7053	22.0955	26.315	49.1099	36.2771	32.2532	33.035	23.3639	19.1521	28.1611	25.3006	28.2004	28.7727	25.8582	19.0972	32.8146	32.4588	28.5543
PF09809	1	MRP-L27	522.061	29.0034	35.1625	26.0767	36.5701	37.6375	31.4541	31.0934	35.5902	33.1343	29.8106	21.6515	16.5547	31.0613	27.334	28.5255	28.0364	25.1459	22.7406	24.4812
PF09808	1	SNAPc_SNAP43	134.706	7.48369	7.09854	6.96706	7.73969	9.25843	6.71021	7.03394	9.67323	9.77036	8.8266	6.79263	6.55942	4.49571	7.19317	7.12629	7.15131	7.84696	6.41207	8.05086
PF09807	1	DUF2348	576.63	32.035	37.3086	25.0794	35.6026	41.2604	35.0189	33.111	43.4383	35.0459	36.5904	23.9157	17.4918	21.6612	35.1027	33.799	29.4585	31.7445	30.1167	30.8841
PF09806	1	CDK2AP	147.117	8.17318	5.77788	5.77271	5.0308	9.05716	11.5332	10.2936	6.5705	8.70836	7.49428	6.93414	7.32469	8.16994	10.0676	7.5335	5.68854	10.3437	10.3013	10.5154
PF09805	1	Nop25	638.357	35.4643	30.21	29.2616	46.0512	28.9829	43.4109	34.1403	30.4798	39.0814	46.9642	29.2932	24.9883	35.1483	33.9518	37.6675	39.0417	38.1701	35.1779	36.3357
PF09801	1	SYS1	1884.13	104.674	117.227	98.2515	142.908	107.897	110.542	95.3871	84.0385	99.4028	113.387	100.899	65.5942	75.5689	110.34	115.21	120.479	112.533	108.848	105.619
PF09799	1	Transmemb_17	1806.06	100.336	104.882	70.6898	114.933	54.7415	104.524	144.098	102.879	76.657	67.4485	109.811	83.4577	89.0969	75.9599	59.2317	51.2761	159.391	172.661	164.318
PF09797	1	NatB_MDM20	1040.91	57.8283	55.1226	43.1958	70.2377	42.6693	74.2317	60.3889	43.4383	52.4626	61.8661	63.2549	45.6036	43.4204	56.9699	49.0696	45.5083	75.074	83.9652	74.4311
PF09794	1	Avl9	349.604	19.4224	17.8272	16.1238	22.6386	15.4978	21.5985	18.1836	14.0536	21.0275	23.6486	19.1043	9.05825	14.7132	23.8871	20.6744	24.3795	23.7192	24.4899	18.9787
PF09791	1	Oxidored-like	220.452	12.2473	11.2256	8.75859	13.9314	15.9003	12.1623	10.2936	12.776	13.8059	10.1389	7.35868	9.3706	14.7132	20.7163	15.8814	12.1897	13.7143	9.13511	8.37947
PF09790	1	Hyccin	237.417	13.1899	18.6543	12.7398	21.2842	7.04446	14.0495	13.5532	10.0383	14.6555	14.9886	10.8965	5.93471	7.35662	16.1127	13.8454	14.6338	11.7704	16.7153	13.1443
PF09788	1	Tmemb_55A	2186.36	121.465	119.006	94.9491	134.965	92.7272	134.41	105.145	98.5702	126.696	125.766	120.994	70.6075	80.9596	130.611	132.437	144.263	169.628	157.367	147.26
PF09787	2	Golgin_A5	439.578	24.421	32.8514	20.9012	34.6351	22.341	22.0242	25.0477	27.3771	26.3375	29.4775	22.2176	14.3683	17.5742	26.4709	22.3969	25.5984	23.0059	23.1293	23.824
PF09786	1	CytochromB561_N	144.04	8.00224	9.07952	6.96706	9.86811	6.84319	7.96837	9.77889	9.12569	9.13316	10.6585	6.79263	5.62236	3.26961	8.91953	9.56959	7.517	7.66862	8.35765	6.90074
PF09782	1	NDUF_B6	3538.92	196.607	210.65	127.203	190.009	311.566	185.579	183.226	282.896	201.567	147.887	150.004	124.941	197.811	299.236	218.879	197.833	175.289	172.012	162.332
PF09779	1	Ima1_N	155.123	8.61795	8.25411	6.56894	10.0616	5.4343	9.22654	9.26421	4.19782	10.4076	15.3216	8.34927	5.62236	4.90441	10.0704	8.34794	7.93348	10.7004	10.1069	10.3511
PF09778	1	Guanylate_cyc_2	6669.28	370.516	500.478	360.123	619.183	305.329	405.427	296.633	325.605	381.66	387.186	329.301	193.347	267.291	482.518	411.085	377.676	349.68	330.901	345.859
PF09777	1	OSTMP1	1007.26	55.959	53.1565	38.6174	50.1126	82.9233	67.5236	71.3687	66.8165	61.1709	57.4478	63.6809	50.9136	55.6733	44.0222	47.8479	44.7058	50.1153	46.488	54.6769
PF09776	1	Mitoc_L55	10840	602.222	643.657	354.546	544.673	795.655	570.051	473.331	731.698	632.268	472.13	473.653	343.723	597.521	1021.39	759.858	749.475	596.547	552.577	527.249
PF09775	1	Keratin_assoc	177.777	9.87651	7.26362	7.16612	8.90065	17.913	14.2592	13.2101	10.0383	7.22157	5.66235	9.19835	7.18413	6.94792	10.0704	8.95876	6.90751	12.1271	13.4111	11.3369
PF09773	1	Meckelin	98.8348	5.49082	6.60329	4.77741	5.80477	7.24573	7.1296	6.17614	2.37268	4.24798	2.49809	6.93273	3.74824	7.76532	4.89135	5.90464	3.80929	6.77692	7.38583	4.7648
PF09770	1	PAT1	890.261	49.459	55.6327	39.0155	61.1204	34.6185	54.1011	47.0073	40.7006	55.0092	64.1178	47.2654	33.4218	26.5656	58.6963	56.259	60.5423	56.1468	49.7611	50.2801
PF09769	1	ApoO	2707.48	150.415	163.138	123.313	186.252	196.128	166.281	160.413	151.267	135.974	127.902	122.961	100.818	157.681	156.811	157.072	153.359	155.323	147.172	145.612
PF09768	1	Peptidase_M76	185.46	10.3033	10.5521	7.56424	12.964	12.2775	11.9526	11.1514	9.67323	9.13316	6.16197	10.3305	7.18413	12.261	10.3582	11.4021	10.5644	9.09534	11.6618	11.1726
PF09766	1	FimP	295.408	16.4116	18.6543	13.9341	15.4794	20.127	19.5015	15.955	18.2514	16.5671	23.3155	14.8589	10.9324	13.4871	16.8176	16.8995	15.4403	14.2672	16.1322	14.7873
PF09765	1	WD-3	22.8033	1.26685	0.990493	0.995294	1.16095	0.40254	1.67755	1.71559	1.46011	1.48679	3.49733	0.566052	0.93706	0.408701	0.86318	1.22165	2.03162	0.71336	1.36055	1.31443
PF09764	1	Nt_Gln_amidase	51.2073	2.84485	2.31115	1.79153	2.32191	2.0127	2.11581	2.05871	1.82514	1.69919	3.66387	2.26421	1.87412	1.2261	4.60363	3.66495	2.84427	5.3502	5.63656	3.94328
PF09763	1	Sec3_C	430.043	23.8913	23.544	20.1049	29.0239	17.913	24.5363	18.0137	19.894	28.8863	31.6425	17.8306	12.1412	15.5306	28.4648	33.5954	29.8628	28.2597	26.8106	23.9883
PF09762	1	KOG2701	213.397	11.8554	12.5462	8.55953	11.9965	10.4661	14.6786	11.8376	9.49072	12.3191	13.4897	9.90592	8.43354	9.80883	15.5372	10.1804	12.7992	14.2672	15.7435	11.3369
PF09759	1	Atx10homo_assoc	133.508	7.4171	6.10804	4.77741	7.35271	9.05716	10.0653	8.0633	11.3159	9.13316	8.8266	6.65112	5.31001	5.31312	8.05635	6.71907	7.92332	6.77692	4.66474	7.39365
PF09758	1	FPL	539.95	29.9972	24.4322	22.2946	35.0221	23.3473	37.9546	29.6969	18.4339	25.0631	27.479	30.5668	16.2424	22.0699	28.1972	29.9304	33.1154	49.4002	46.9428	39.7614
PF09757	1	Arb2	465.027	25.8348	27.8989	13.9262	15.5916	19.7245	21.8082	18.0137	38.7367	39.0814	24.4813	15.708	11.5571	11.8523	63.9789	40.9252	36.366	19.6174	23.9068	21.8523
PF09756	1	DDRGK	724.202	40.2334	52.6629	36.2287	48.7601	38.2413	36.0674	40.1449	49.0962	43.3294	52.2918	34.6707	29.6736	26.1569	46.3499	36.6495	42.8672	35.668	36.3461	38.9974
PF09755	1	DUF2046	541.211	30.0673	25.7528	18.8986	27.83	22.5423	31.6638	33.2825	33.7651	31.0103	30.4768	25.0478	21.8679	23.296	27.6218	35.2201	34.3344	41.8992	38.2761	38.4256
PF09753	1	Use1	255.514	14.1952	11.0605	11.1473	16.0618	16.7054	14.6786	14.4899	18.4339	15.0803	13.9893	10.755	9.99531	11.0349	14.6769	14.2526	14.2213	15.1589	14.7717	19
PF09752	1	DUF2048	539.461	29.97	33.6619	22.4936	30.1848	33.6121	34.1801	32.5963	27.7421	30.1607	30.1437	27.1705	24.0512	24.9308	31.0745	32.1701	29.4585	30.6745	32.4588	32.6964
PF09751	1	Es2	135.329	7.51829	7.75886	4.97647	8.12668	4.62921	8.17807	6.00458	6.93552	8.28356	11.1582	7.21717	3.74824	4.90441	10.3582	8.75515	10.5644	8.20364	7.96892	7.55795
PF09750	2	DRY_EERY	660.793	36.7107	32.3561	32.4466	43.7215	16.9067	31.9762	25.9055	21.1716	32.7095	40.4691	32.6909	21.24	23.7047	43.159	45.8057	48.7244	57.8945	55.1994	54.7114
PF09749	1	HVSL	49.2356	2.73531	3.30164	1.59247	3.28937	4.42794	1.67755	2.74495	3.10273	3.82318	6.16197	3.96237	1.24941	2.45221	3.74045	1.01804	1.21897	2.31842	2.33237	0.821517
PF09748	1	Med10	707.372	39.2985	37.0923	28.0673	41.7537	56.9675	39.714	41.1657	46.5118	37.1698	38.041	32.5551	30.9105	28.6091	47.4749	42.3505	39.2103	42.4627	41.9826	35.3334
PF09747	1	DUF2052	279.612	15.534	19.3146	12.7398	13.5445	15.9003	14.4689	15.4404	15.6962	21.0275	15.1551	12.8777	11.2447	15.5306	18.4145	13.4381	12.7992	16.764	20.7969	14.4587
PF09746	1	Membralin	405.873	22.5485	22.7813	19.3087	24.767	15.6991	20.5773	19.7293	22.0842	23.7887	28.6448	22.076	12.4941	16.7567	29.3424	22.8041	23.9731	28.1759	25.2673	27.603
PF09745	1	DUF2040	88.0271	4.89039	4.12706	4.77741	6.57874	3.01905	4.40357	5.66146	4.38033	4.46038	7.1612	4.52842	2.49883	3.26961	7.19317	5.90464	5.07905	6.2419	4.47037	4.27189
PF09744	2	Jnk-SapK_ap_N	1198.72	66.5954	59.4015	51.5542	71.7857	35.021	67.5676	60.7321	57.8514	62.0906	67.6151	57.5958	35.6083	35.557	90.0671	85.1021	92.0934	96.1698	86.4803	86.4236
PF09743	1	DUF2042	1729.51	96.084	108.728	81.9067	112.421	84.3322	107.363	99.1614	109.143	88.358	94.2764	85.7569	64.0324	72.7488	96.9639	101.991	99.0131	98.9787	109.643	114.694
PF09742	1	Dymeclin	596.628	33.146	47.2135	34.8353	50.5015	13.6864	24.5342	21.6165	29.7552	45.4534	49.0076	23.5053	17.4918	17.9829	45.1616	39.7077	40.6304	36.5294	31.0982	27.9168
PF09741	1	DUF2045	230.352	12.7973	12.8764	9.75388	12.964	4.22667	17.6143	14.7541	13.318	18.9035	15.4882	8.6323	3.43589	5.72182	18.4145	14.6598	15.2372	16.764	14.7717	12.8157
PF09739	1	MCM_bind	134.681	7.48226	7.4287	6.36988	5.99826	8.65462	6.9199	6.17614	8.94318	7.85877	17.9696	6.36809	4.37295	4.90441	8.05635	7.3299	4.87589	6.77692	8.94074	6.73644
PF09738	1	DUF2051	541.489	30.0827	24.2671	16.5219	22.8321	20.9321	30.825	29.5082	25.1869	26.1251	31.9739	27.5951	28.4242	23.296	35.1027	33.1881	38.5967	40.6954	41.3995	45.0191
PF09737	1	Det1	220.731	12.2628	12.8764	9.15671	15.8664	14.2902	14.0495	13.0385	14.4186	12.3191	11.3247	12.3116	11.2447	9.40013	12.9477	9.56959	11.1739	11.5921	12.828	12.3228
PF09736	1	Bud13	205.464	11.4147	11.3907	11.3464	16.6403	9.25843	9.85562	8.23485	6.93552	11.2572	16.8205	10.8965	5.93471	8.99143	17.8391	13.2345	10.5644	11.9488	13.7998	10.5154
PF09734	1	Tau95	2121.81	117.879	132.228	82.4104	129.504	157.798	169.852	162.865	130.828	127.021	129.068	82.3606	66.2189	62.1226	97.548	122.988	128.398	111.996	111.954	116.655
PF09733	1	VEFS-Box	139.525	7.7514	7.4287	5.37459	10.4486	2.21397	7.96837	4.11743	5.65793	6.58437	11.8243	8.20776	3.74824	3.26961	9.49498	7.73711	8.32965	11.0571	13.4111	12.6514
PF09731	1	Mitofilin	5477.75	304.32	327.358	249.023	377.268	317.202	282.458	252.707	270.024	310.103	265.138	272.554	189.911	285.273	428.137	348.818	325.464	325.72	321.167	329.428
PF09730	1	BicD	2795.46	155.304	148.906	118.241	176.659	132.438	173.983	146.366	123.743	148.469	166.998	133.73	87.459	108.306	185.584	184.178	201.74	189.577	189.505	179.584
PF09728	1	Taxilin	1200.3	66.6832	38.134	24.8824	40.0529	121.97	113.025	117.004	42.9711	36.3372	43.9665	95.6473	72.7783	80.9228	32.5131	29.7248	29.2553	94.8769	89.6271	96.6104
PF09727	1	CortBP2	911.036	50.6131	50.5449	39.6127	63.659	31.1969	54.1011	48.7229	45.7252	48.4589	56.4569	44.8597	29.2332	33.5135	64.8939	60.6976	50.1282	62.7685	62.3908	64.0717
PF09726	2	Macoilin	993.52	55.1955	41.7823	34.8074	54.0308	38.35	53.4615	42.4593	29.2022	42.9004	54.1803	58.0076	31.86	36.3008	69.0026	69.0171	67.2914	95.1872	84.9818	90.6971
PF09725	1	Fra10Ac1	245.906	13.6614	11.3907	8.95765	9.09414	10.0635	10.275	8.0633	12.2284	8.28356	12.9901	6.65112	8.12119	6.13052	24.7445	23.4149	19.5036	21.9358	25.656	18.402
PF09724	1	DUF2036	298.751	16.5973	20.6402	12.1426	25.928	14.4915	19.7112	15.6119	15.1505	16.9919	32.8083	13.8683	10.62	11.0349	10.0704	18.1211	16.0498	17.1474	13.4111	14.9516
PF09696	1	Ctf8	2076.68	115.371	126.501	74.2489	115.902	165.042	125.185	122.145	127.986	104.687	112.914	98.0686	89.0238	102.588	132.067	125.215	113.809	111.284	118.957	111.053
PF09668	1	Asp_protease	1665.32	92.5176	73.1017	54.9402	88.4395	131.832	149.931	121.464	72.823	81.9861	70.1198	78.8228	69.6548	92.3665	75.9599	85.9532	73.3659	112.711	114.861	116.984
PF09666	1	Sororin	262.928	14.6071	19.1495	13.9341	8.12668	10.0635	12.1623	16.8128	11.6809	16.9919	26.1501	10.1889	4.6853	17.9829	17.8391	15.067	23.3332	6.3917	15.9378	16.4303
PF09607	1	BrkDBD	74.6214	4.14564	3.30164	3.98118	3.67635	2.0127	3.14541	4.46055	2.92022	3.61078	4.49657	3.2548	1.56177	2.45221	4.89135	4.68299	3.25059	8.917	6.60838	7.39694
PF09606	1	Med15	210.608	11.7004	7.75886	7.51646	10.6421	12.0762	14.8757	14.7678	9.3082	10.62	10.6585	14.999	10.62	8.17402	10.9336	8.97912	12.7992	15.364	14.208	16.3071
PF09596	1	MamL-1	383.34	21.2967	17.0035	12.1426	20.5102	5.23303	18.6628	13.3816	12.4109	20.8151	24.1482	20.5194	10.3077	12.6697	33.9518	25.844	30.4743	34.598	33.0419	37.6255
PF09588	1	YqaJ	253.745	14.097	14.6923	11.7445	17.4143	10.4661	12.3719	9.60733	12.2284	13.3811	18.3194	11.038	8.73028	12.6697	18.99	14.4419	17.0656	17.9339	14.5773	18.0734
PF09532	1	FDF	2435.14	135.285	133.746	103.773	156.924	90.9741	133.162	127.594	103.438	118.703	304.27	131.634	78.7099	94.41	139.565	145.012	152.41	136.931	148.813	135.067
PF09531	1	Ndc1_Nup	76.6926	4.2607	4.45722	2.38871	5.99826	4.22667	4.61327	3.25963	5.11039	2.97359	8.66006	4.10388	3.12353	4.90441	4.3159	3.86856	2.84427	3.92348	4.47037	3.45037
PF09507	1	CDC27	1761.21	97.8448	91.7626	77.0179	101.777	129.258	136.93	106.71	80.1236	80.2911	77.2694	90.4255	72.466	102.993	104.459	114.253	111.199	88.635	89.9905	105.647
PF09497	1	Med12	1659.03	92.1682	89.9698	68.4822	91.5219	85.3386	99.395	86.2944	87.0591	85.8092	98.9245	84.2003	69.0301	59.2617	118.109	93.8634	95.5268	117.348	112.548	116.345
PF09495	1	DUF2462	262.504	14.5835	15.8479	11.7445	19.1557	24.3537	18.0337	15.7938	21.3541	13.1687	16.987	11.6041	9.99531	11.4436	12.66	13.6417	12.5961	9.45202	11.8562	12.8157
PF09494	1	Slx4	668.053	37.114	47.0732	32.0485	43.7293	40.8579	43.0816	50.7816	39.9559	38.4442	42.8007	40.1897	29.9297	31.0613	37.6893	26.6279	25.5944	34.0665	30.7115	33.4094
PF09468	1	RNase_H2-Ydr279	48.7951	2.71084	3.13656	0.995294	3.09588	2.41524	2.51633	2.91651	3.10273	3.61078	6.49505	1.69816	2.49883	1.2261	2.30181	2.4433	1.98286	1.60506	3.30419	3.45037
PF09457	2	RBD-FIP	3267.16	181.509	151.527	129.794	197.486	120.738	200.887	165.31	139.806	164.817	167.226	189.224	119.844	131.287	213.732	231.313	207.575	253.291	245.707	237.593
PF09454	1	Vps23_core	1131.25	62.8472	69.9949	39.2146	65.9809	59.1734	64.7955	63.6486	75.3782	67.1181	69.2805	45.9918	32.4848	46.5919	98.5579	65.9691	76.1797	63.6691	65.1119	62.1083
PF09446	1	VMA21	204.641	11.3689	14.3622	11.7445	18.3818	11.6737	8.17807	12.0092	15.3312	13.8059	12.657	10.0474	4.37295	9.40013	15.0884	10.5876	8.73597	9.63036	8.94074	9.6939
PF09440	1	eIF3_N	2092.96	116.275	124.967	87.3868	134.671	132.033	113.235	114.43	110.968	117.669	126.214	99.2007	70.5919	77.6532	130.052	151.688	148.308	119.666	125.948	108.276
PF09439	2	SRPRB	603.11	33.5061	33.6768	23.2899	36.957	46.4934	37.6338	34.4749	43.8033	32.2847	35.4729	28.4441	27.4871	22.0699	27.6218	33.5954	28.849	41.0182	35.763	34.1751
PF09431	1	DUF2013	426.864	23.7147	21.7909	18.7115	26.1215	14.898	36.2771	21.4449	13.506	18.6911	19.3003	28.1611	18.7412	20.0264	28.4849	23.8222	29.0522	28.8911	28.3771	30.567
PF09429	1	Wbp11	214.335	11.9075	10.5653	7.96235	12.7705	10.2648	14.0495	11.3229	8.57815	11.682	12.4905	10.8498	8.12119	10.6262	15.2495	11.1985	11.3771	15.5156	15.9378	15.7731
PF09420	1	Nop16	230.033	12.7796	16.6733	10.3511	17.9948	18.7181	20.55	14.411	15.3312	9.98276	20.8175	10.1889	10.3077	8.58273	6.04226	11.1985	12.1897	7.49028	10.4957	8.70808
PF09416	1	UPF1_Zn_bind	581.882	32.3268	30.8704	26.8729	40.8288	9.66097	32.5026	21.7881	27.5596	38.4442	37.1383	31.2758	14.993	21.2525	50.9276	41.3325	47.1336	37.273	33.0885	38.9399
PF09412	2	XendoU	2915.86	161.992	193.473	116.228	184.398	120.207	147.646	97.7906	126.847	226.995	181.718	101.18	81.2119	110.758	197.093	209.323	235.262	193.499	190.607	201.625
PF09409	3	PUB	3023.04	167.947	163.098	140.086	196.987	125.927	172.998	146.321	135.425	166.935	209.835	149.438	97.4543	128.332	212.046	194.994	220.831	192.218	179.818	190.299
PF09405	1	Btz	870.07	48.3372	41.6007	34.2381	54.9151	35.0311	59.9725	47.1154	32.67	43.5418	53.1228	51.0862	24.9883	29.0178	55.819	57.6211	60.136	66.8775	62.9739	59.3431
PF09379	9	FERM_N	10993.4	610.743	534.703	437.129	651.398	355.045	634.954	466.137	421.972	580.264	606.667	584.862	319.85	427.093	830.73	710.87	748.411	915.893	903.775	863.629
PF09371	1	Tex_N	137.394	7.63301	7.92395	6.17082	7.73969	5.23303	7.54899	8.40641	7.84809	9.55796	12.3273	6.08506	3.74824	4.90441	10.9336	7.12629	6.90751	9.63036	7.5802	7.72226
PF09360	1	zf-CDGSH	534.214	29.6786	35.4927	21.1002	33.8612	54.5442	36.0674	38.7724	35.4077	28.0367	29.8106	29.1517	18.1165	29.4265	26.1831	26.8763	18.502	26.0394	25.2673	21.5582
PF09347	1	DUF1989	1019.63	56.646	25.7528	17.3181	17.6078	220.999	320.203	108.251	52.1989	35.0459	36.9718	15.1419	18.7412	16.348	14.6741	20.9716	53.4316	12.6621	16.7153	16.5946
PF09335	1	SNARE_assoc	563.236	31.2909	52.161	30.6551	53.0169	13.8876	20.8981	15.4404	48.1836	44.7525	48.7961	16.2754	13.7435	17.5742	50.919	38.0747	34.5355	21.0441	22.7406	20.5379
PF09334	1	tRNA-synt_1g	686.956	38.1642	35.8228	30.456	49.534	36.8324	49.0684	36.0155	25.917	40.993	50.7946	35.8028	18.4289	21.6612	38.8431	39.671	38.804	49.5785	45.6755	43.0573
PF09329	1	zf-primase	22784.3	1265.79	1172.75	757.819	1198.11	1177.19	1176.38	984.923	1037.4	1251.32	946.003	1216.16	717.163	1327.46	2235.47	1676.5	1504.19	1525.94	1431.09	1448.39
PF09325	1	Vps5	872.675	48.4819	62.7312	38.4184	59.5163	38.2413	50.3266	46.3211	53.294	60.3192	61.7862	40.3086	38.1071	31.8787	48.6316	57.6211	51.1969	46.3666	44.4588	43.151
PF09324	1	DUF1981	165.185	9.17697	5.77788	9.55482	12.7705	1.40889	6.50052	2.91651	5.47541	7.85877	9.6593	7.78322	1.56177	2.86091	10.9336	14.4562	14.0182	18.369	16.5209	16.7589
PF09320	1	DUF1977	790.822	43.9345	38.4526	37.64	46.86	49.911	49.037	50.3887	38.6911	44.5868	39.0868	37.784	31.86	38.4138	41.4327	52.6857	48.7406	50.3168	49.7475	45.1867
PF09311	2	Rab5-bind	2729.39	151.633	143.787	113.264	165.885	145.198	151.806	144.11	139.806	158.445	167.043	124.544	86.5219	100.54	181.495	201.609	181.98	177.591	181.614	164.147
PF09298	1	FAA_hydrolase_N	585.501	32.5278	45.1516	22.2946	37.731	26.3664	22.0179	22.4743	46.7235	42.9046	51.1277	21.9685	16.2424	16.7567	45.7486	42.7618	51.1969	23.7192	24.6842	25.6313
PF09282	1	Mago-bind	175.411	9.74504	9.85211	8.55953	10.0597	5.63557	10.0485	11.666	10.0145	12.3191	12.657	7.92473	4.70717	6.94792	10.3582	10.7912	10.5644	13.7286	9.7182	9.8582
PF09280	1	XPC-binding	9.48166	0.526759	1.15558	0.597177	0.773969	1.00635	0.629082	0.857797	0	0.212399	0.333079	0.707565	0	0.408701	0.575454	0.203608	0.812648	0.35668	0.194364	0.657213
PF09279	2	EF-hand_like	3642.57	202.365	229.697	193.911	304.499	58.3301	143.397	94.0369	180.039	210.095	196.19	101.046	69.4736	81.6749	417.742	346.12	409.441	177.361	207.194	222.325
PF09271	1	LAG1-DNAbind	124.639	6.92437	7.92395	6.96706	10.4486	2.41524	4.82296	1.02936	6.5705	10.8324	7.1662	7.21717	2.81118	4.90441	11.5091	7.94072	11.3771	7.31194	7.96892	5.42201
PF09262	1	PEX-1N	817.954	45.4419	54.6422	41.6033	62.885	23.7499	34.1801	19.7293	49.0962	57.1608	51.4607	23.6327	18.1165	34.7396	82.8653	71.8737	67.0435	42.4449	38.6784	44.0514
PF09243	1	Rsm22	247.474	13.7486	17.994	12.3416	19.5427	8.65462	13.001	10.6367	18.2514	17.2043	21.9832	11.038	5.93471	10.2175	18.4145	14.6598	11.7834	10.9643	13.0224	11.8298
PF09237	1	GAGA	476.341	26.4634	18.4892	15.7256	26.5085	18.0137	26.8408	23.5654	14.0536	22.8435	22.4645	27.3064	24.3636	19.209	28.4677	27.2835	31.8965	43.7521	48.9817	36.5756
PF09229	1	Aha1_N	829.573	46.0874	37.9788	30.2569	44.9947	71.1108	75.2571	64.1632	47.6361	37.807	41.112	40.8831	35.2897	34.7437	42.8713	42.7577	34.1333	49.7551	49.3685	49.4537
PF09202	1	Rio2_N	2267.23	125.957	294.507	194.475	282.586	71.8092	84.5067	71.7119	239.093	191.312	192.303	32.831	30.2983	52.7225	165.731	147.412	114.935	33.1712	31.6813	36.1467
PF09184	1	PPP4R2	1109.36	61.6314	52.9914	43.5939	57.4672	61.9912	79.2643	66.3935	32.3049	43.117	54.4585	82.4583	50.9886	42.7011	61.2858	58.4376	61.808	87.6933	86.3151	86.095
PF09177	1	Syntaxin-6_N	1329.54	73.8631	84.702	60.1098	80.6863	66.6204	74.7371	89.3842	84.5331	71.7803	75.7755	71.1853	57.6011	60.4878	78.771	73.0974	68.6729	82.2308	72.6999	76.4618
PF09174	1	Maf1	3601.66	200.092	229.453	152.871	231.79	198.654	205.066	205.394	223.121	198.731	183.42	151.931	126.825	157.203	249.117	203.6	224.291	232.52	211.94	215.73
PF09138	1	Urm1	597.791	33.2106	30.8704	28.4654	33.3561	68.6331	47.1812	36.7137	36.1341	34.4087	30.6433	28.0196	15.6427	33.9222	26.1831	30.3376	24.6111	27.8192	32.2644	32.5846
PF09128	1	RGS-like	351.031	19.5017	15.5177	12.9388	23.4126	6.23938	13.6301	8.23485	12.2284	17.8415	25.4806	18.6797	10.3077	7.76532	31.9377	28.0979	30.068	34.598	24.1497	29.9032
PF09073	1	BUD22	1020.06	56.6699	59.7598	42.0014	69.8507	76.0801	74.4414	71.5489	54.3891	53.737	55.7908	62.5403	39.9812	54.766	56.3944	49.2732	37.3818	55.107	55.5881	51.4269
PF09068	1	EF-hand_2	542.625	30.1458	25.0925	19.3087	33.8612	23.3473	30.4056	28.9936	24.0079	26.1251	27.9787	18.9628	15.6177	18.8003	40.2817	36.4459	40.2261	42.8016	47.8135	42.5546
PF09058	1	L27_1	2476.42	137.579	88.9859	77.5673	114.424	143.405	158.262	162.431	82.3046	90.4056	75.8871	162.627	109.67	132.288	141.024	126.054	119.713	236.092	232.794	222.483
PF09032	1	Siah-Interact_N	597.135	33.1742	35.3276	24.6833	36.5701	48.9066	39.2128	36.199	30.1148	30.8319	32.4752	27.7366	28.4242	29.0178	29.9236	36.6495	31.287	30.6745	34.5968	34.5037
PF09011	10	HMG_box_2	12113.7	672.982	742.038	581.379	756.323	606.963	632.892	616.336	678.606	709.445	737.053	579.598	420.574	504.354	840.571	802.711	834.86	702.913	678.641	688.423
PF09005	1	DUF1897	149.975	8.33196	7.92395	7.16612	12.577	4.62921	10.0653	5.83302	6.02296	6.15957	8.32698	7.78322	4.06059	5.31312	12.3723	7.5335	9.75178	14.0889	9.52384	10.844
PF08969	2	USP8_dimer	1704.85	94.7141	109.284	68.8763	98.0967	80.3068	76.5383	82.5201	82.4962	89.2076	83.9376	73.8543	48.724	69.4792	102.143	117.001	131.07	133.027	129.794	128.497
PF08953	2	DUF1899	5904.4	328.022	216.712	165.73	252.509	221.594	358.736	359.304	188.354	211.651	221.348	346.475	228.643	310.613	286.855	266.32	273.893	656.097	651.792	687.772
PF08938	1	HBS1_N	566.815	31.4897	34.3371	22.2946	35.0221	28.5804	39.4225	32.2532	28.8372	35.8954	34.6402	31.6989	19.9906	19.209	32.8008	32.1701	37.585	35.668	32.0701	34.3394
PF08926	1	DUF1908	1774.69	98.5938	100.375	88.7802	123.659	39.0525	79.8955	49.2805	83.0584	128.501	140.618	75.0019	39.3846	46.1832	161.59	155.827	143.365	109.904	104.045	106.166
PF08925	1	DUF1907	1393.88	77.438	139.821	102.117	139.167	23.1461	23.0663	18.8715	113.536	160.361	104.92	17.4061	14.0559	23.7047	134.656	153.122	137.134	34.0629	27.7941	26.9408
PF08920	1	SF3b1	1016.69	56.4828	55.4676	37.4251	72.1726	46.896	61.021	58.6733	44.1683	59.0469	59.2848	55.7562	34.3589	42.0962	67.9035	59.6572	59.1202	68.4879	70.7485	64.4069
PF08919	1	F_actin_bind	982.514	54.5841	45.2094	40.2815	54.5648	34.8197	68.8971	42.0321	34.3108	43.0087	51.6373	63.9682	38.1071	31.8787	68.525	65.3664	70.3083	78.4321	74.5619	76.6048
PF08916	1	Phe_ZIP	614.49	34.1384	33.3466	20.1049	35.7961	19.5232	39.4225	39.119	25.8659	25.9127	27.479	30.1423	21.8647	23.7047	37.6922	41.9433	37.9913	54.037	53.0614	47.4837
PF08911	1	NUP50	589.554	32.753	37.9689	26.0767	36.957	36.4299	39.4225	34.8266	38.5104	39.2938	40.3026	30.2838	18.7412	27.383	37.9799	28.9144	29.8648	30.1395	29.349	27.1101
PF08880	1	QLQ	404.177	22.4543	18.3258	14.9294	23.9931	5.63557	16.3561	12.3523	17.7038	17.4783	25.1475	19.2458	8.12119	11.0349	37.9799	36.6495	30.2712	38.3431	36.9292	33.6805
PF08839	1	CDT1	333.292	18.5162	20.9654	17.7162	25.3494	12.8813	21.8082	12.3231	18.4047	25.7003	49.1442	13.7268	9.05825	14.3045	16.9759	16.6918	22.3438	15.7385	10.3013	9.8582
PF08826	1	DMPK_coil	2154.74	119.708	118.349	94.1548	115.321	66.0166	123.09	119.234	93.6296	110.448	120.242	110.536	76.8389	87.0534	141.274	146.191	149.529	164.964	162.1	155.771
PF08824	1	Serine_rich	351.322	19.5179	18.9911	17.5172	24.1865	8.05081	15.5174	13.7248	14.2361	25.2755	18.819	11.4626	4.06059	14.3045	23.0181	38.6856	38.6008	24.2542	20.4082	20.2093
PF08806	1	Sep15_SelM	664.47	36.915	44.242	30.8541	39.6659	46.0909	36.2771	37.7431	52.564	41.2054	40.6357	29.2932	31.86	27.383	36.5413	36.0387	36.9755	33.7063	33.8193	29.5746
PF08801	2	Nucleoporin_N	705.669	39.2039	43.2515	35.0344	46.0512	27.7753	43.197	35.6844	29.2022	46.7597	68.9457	38.7718	23.1142	30.2439	43.7345	34.4098	33.5217	44.4066	42.9544	38.6113
PF08799	2	PRP4	928.642	51.5912	69.9949	43.5919	68.1093	53.9404	44.0357	48.5513	55.3017	51.9061	58.8151	39.1991	24.9883	34.3309	71.3562	55.302	55.2601	50.4702	54.0332	49.4553
PF08790	1	zf-LYAR	136.064	7.55909	8.08903	4.77741	11.0291	13.8876	12.7913	9.26421	9.49072	8.49596	11.9909	5.23598	3.43589	3.26961	5.46681	8.14433	5.68854	4.99352	5.24783	4.7648
PF08784	1	RPA_C	366.109	20.3394	22.121	12.1426	19.7362	32.6058	31.0515	28.1358	25.3694	25.4879	22.6494	19.1043	18.1165	13.8958	16.4004	18.1211	14.6277	14.9806	17.104	14.4587
PF08777	1	RRM_3	823.378	45.7432	34.6673	34.2361	49.534	51.1226	39.2128	37.4	34.4951	43.117	36.4722	52.3598	32.7971	46.1832	56.4693	55.3814	61.7613	53.502	49.3685	55.2979
PF08776	1	VASP_tetra	411.98	22.8878	19.6448	17.3818	20.5102	20.3283	26.8408	24.7046	17.1563	22.2977	24.3148	28.8248	12.4941	22.4786	21.8759	22.3969	24.1763	27.6427	32.4588	26.4528
PF08772	1	NOB1_Zn_bind	463.094	25.7275	31.3656	19.1096	30.3783	32.6058	32.0832	30.0229	30.1148	21.8771	37.638	19.1043	17.4918	15.1219	23.0181	29.5191	29.2553	23.0237	20.9913	20.3736
PF08766	3	DEK_C	2326.68	129.26	132.914	111.137	148.173	87.0735	103.587	107.17	122.038	127.405	151.131	114.471	75.2865	81.3315	172.389	168.072	166.676	166.038	145.384	146.404
PF08763	1	Ca_chan_IQ	2388.5	132.694	107.137	94.9511	126.931	100.836	129.119	118.554	85.5935	94.4433	86.9337	120.569	102.446	114.028	136.958	139.062	156.435	223.704	214.277	236.523
PF08762	1	CRPV_capsid	419922	23329	33783.6	30785.3	33096.3	54176.8	44869.4	42266.4	29296.8	28091.6	27521.9	36832.3	28158.5	30791.5	32.8008	45.4046	45.3052	40.4832	40.039	47.5116
PF08743	1	Nse4_C	1258.98	69.9434	71.1504	49.1675	76.4295	80.4618	78.5157	77.2018	71.9104	80.2869	79.7791	58.7279	53.7248	59.7685	80.2758	75.9459	67.0415	65.2653	67.4443	65.884
PF08740	1	BCS1_N	488.604	27.1447	27.8989	20.7021	30.9588	24.1524	24.9536	26.9348	28.6547	29.9483	28.9779	24.7648	16.8671	24.9308	30.2113	28.9327	30.068	35.133	27.4053	27.1101
PF08729	1	HUN	468.905	26.0503	23.9336	25.0814	31.7327	18.3156	27.6712	21.4449	16.4262	20.8151	36.3056	28.3054	17.8041	19.6177	27.0463	25.6546	26.6142	33.5404	37.7066	30.889
PF08718	1	GLTP	441.916	24.5509	33.1815	20.1049	35.0221	25.9639	29.1475	22.8174	34.8601	27.4823	31.8091	19.8132	16.5547	18.3916	22.998	18.1374	19.7067	21.4079	20.8106	23.7073
PF08712	1	Nfu_N	817.105	45.3947	54.147	28.8635	48.7601	69.237	49.4878	42.8899	51.0856	44.3914	41.2885	34.8122	30.923	47.4053	58.6963	51.1057	45.0431	39.4131	43.5375	36.0186
PF08711	4	Med26	4629.28	257.182	276.513	192.488	291.22	207.934	268.526	256.965	243.588	252.772	354.485	211.987	170.22	170.841	294.183	281.101	301.889	314.247	272.065	268.252
PF08709	1	Ins145_P3_rec	1485.01	82.5008	76.268	70.5186	107.001	32.4045	78.845	50.7816	54.9367	72.8932	87.435	80.7728	31.5477	54.3573	127.175	114.528	125.625	105.242	104.179	110.504
PF08704	1	GCD14	44.5114	2.47286	2.97148	0.995294	3.48286	3.62286	2.93572	2.40183	2.73771	2.54879	3.66387	0.707565	0.93706	0.817402	3.45272	3.86856	2.64111	2.31842	1.94364	2.46455
PF08701	1	GN3L_Grn1	1025.46	56.9699	64.3821	50.3619	80.5296	57.9658	75.4899	59.3596	57.6744	55.861	76.44	48.6805	32.4848	42.2066	52.0785	59.0443	55.2601	48.8651	52.0896	56.6847
PF08700	4	Vps51	2498.74	138.819	162.221	119.296	178.019	102.593	140.709	113.744	125.204	155.415	141.89	105.263	83.845	96.8499	173.755	176.408	163.893	160.051	153.027	146.559
PF08699	2	DUF1785	7086.45	393.691	414.264	367.307	478.251	375.546	505.017	400.765	340.063	477.242	515.39	387.466	213.65	324.19	376.548	335.333	376.029	411.994	406.437	380.955
PF08696	1	Dna2	169.19	9.39945	6.27312	4.57835	7.88481	16.7054	28.3087	18.3569	8.03061	8.70836	14.6555	5.23598	4.6853	5.72182	6.04226	7.72897	7.517	4.81518	6.21965	7.72226
PF08695	1	Coa1	202.858	11.2699	10.8954	5.57365	11.803	19.9258	10.275	18.7	12.776	10.62	8.49352	13.3022	6.87177	13.4871	10.3582	5.49742	8.93913	12.6907	10.4957	12.1535
PF08694	1	UFC1	489.918	27.2177	30.21	20.7021	32.6751	32.2032	26.2118	33.2825	27.012	33.7715	28.1452	31.1329	18.7412	22.0699	30.2056	23.6186	23.1788	28.8911	25.8504	22.0166
PF08687	1	ASD2	821.101	45.6167	34.5022	32.8447	41.9878	25.9639	63.1095	37.4051	24.8219	43.9666	41.6349	50.6475	24.3636	33.4399	51.2096	41.3284	43.883	83.6842	72.2956	74.0121
PF08683	1	CAMSAP_CKK	580.536	32.252	28.064	24.6833	37.1505	14.1352	36.2771	29.1737	22.2703	22.9391	34.6219	30.847	15.93	17.5742	44.3099	41.5361	40.0229	50.1135	43.7319	47.1551
PF08662	1	eIF2A	3797.86	210.992	202.084	144.318	213.229	215.079	232.586	214.106	199.13	194.158	225.495	195.837	154.318	152.037	198.811	231.488	265.604	267.531	258.893	233.156
PF08661	1	Rep_fac-A_3	630.168	35.0093	34.0069	23.8871	39.4724	37.8388	43.8261	32.5963	26.4645	31.348	30.3102	41.0388	20.303	40.4614	36.5413	38.482	40.4293	33.1712	35.9573	44.0333
PF08659	1	KR	3966.27	220.349	183.406	93.3586	153.826	327.467	260.021	251.678	199.488	197.531	204.511	201.002	187.724	210.072	204.861	256.954	276.097	241.294	242.924	274.058
PF08652	3	RAI1	8419.38	467.743	630.878	375.226	539.712	522.697	421.298	442.81	742.074	593.445	594.138	380.605	337.342	372.736	518.173	389.706	366.068	398.946	375.708	417.818
PF08648	1	DUF1777	223.141	12.3967	11.5558	7.96235	17.2208	5.63557	13.2107	15.0972	12.0477	14.8955	19.8182	10.4734	7.18413	10.2175	10.3582	12.6237	12.3929	12.6621	17.2984	12.4871
PF08645	1	PNK3P	519.128	28.8404	26.4132	22.8918	29.7978	32.807	31.0347	27.7926	32.4875	22.7267	25.4806	25.1893	29.0364	26.5656	31.3622	36.4459	26.4111	31.2095	27.7941	33.6822
PF08638	1	Med14	592.97	32.9428	30.7053	27.4701	42.1813	27.3727	33.551	24.3614	26.4645	40.3558	42.3011	30.9914	14.993	15.5306	41.4298	39.671	36.0024	40.6597	36.9292	41.9992
PF08628	1	Nexin_C	430.062	23.8923	28.3941	23.2899	35.6026	12.4788	17.6143	12.6954	26.4645	26.9747	32.4752	16.557	12.4941	13.0784	34.8149	31.3557	33.1154	25.3243	28.7659	18.5663
PF08626	1	TRAPPC9-Trs120	328.482	18.249	22.7813	15.5266	20.5102	9.4597	19.5015	13.8963	19.1639	20.8151	27.6456	16.557	6.87177	11.8523	19.5654	20.3608	23.5668	21.0441	20.7969	18.5663
PF08621	1	RPAP1_N	692.442	38.469	68.6742	45.7835	73.5271	18.9194	28.9378	20.244	66.6157	65.4189	55.9457	15.0004	9.05825	14.3045	62.4367	52.1237	44.0862	13.0188	20.6026	17.7448
PF08615	1	RNase_H2_suC	775.063	43.0591	47.8722	31.6504	41.6009	64.2012	54.187	48.2082	46.906	35.4643	43.4668	52.7844	31.86	47.818	39.4186	34.2062	28.4427	46.3684	41.0108	39.5971
PF08614	1	ATG16	465.447	25.8582	26.4627	22.3026	34.6177	19.7245	37.1158	26.1886	17.8827	28.0367	27.6706	28.7088	17.4918	22.0699	26.7586	27.479	31.287	21.9322	25.073	24.6455
PF08613	2	Cyclin	1330.62	73.9232	82.9076	63.1017	87.9365	55.5506	69.847	72.7412	62.7847	81.2384	71.4488	52.6429	40.9183	58.0356	81.1389	90.8052	84.7186	98.4437	93.8778	82.4803
PF08612	1	Med20	59.5169	3.30649	3.30164	4.18024	1.35445	2.61651	4.61327	2.40183	4.0153	1.91159	5.99543	2.54724	1.24941	1.6348	3.16499	3.66495	4.06324	3.5668	4.47037	4.7648
PF08610	1	Pex16	2280.12	126.674	125.976	110.677	162.154	77.8916	125.816	97.4458	101.66	121.917	137.557	109.814	68.7177	82.5576	155.66	160.647	178.376	156.939	154.288	152.028
PF08598	1	Sds3	804.072	44.6706	47.8738	30.6551	51.082	73.4636	59.9725	51.6394	55.6667	45.0031	38.4707	41.1478	33.1095	41.2788	43.159	39.0928	36.1629	37.9864	41.0108	37.2969
PF08597	1	eIF3_subunit	1537.92	85.4401	105.889	71.7309	110.544	103.221	85.9473	83.2595	112.983	89.6515	89.535	64.8257	57.1607	65.3881	95.9367	88.5716	65.4202	84.8096	86.4842	76.5637
PF08585	1	DUF1767	441.067	24.5037	22.9464	21.4984	31.3458	20.127	30.4056	24.3614	15.5137	17.2043	25.4806	18.9628	14.6806	17.5742	29.3481	32.3737	26.8174	32.2795	28.7659	31.3819
PF08583	1	Cmc1	374.533	20.8074	19.8099	12.1426	15.8664	61.79	36.4868	29.8513	26.282	15.3267	15.6547	15.4249	18.4289	15.9393	18.7022	10.5449	11.9866	17.1206	16.9097	16.266
PF08574	1	DUF1762	216.076	12.0042	10.5653	7.36518	10.2551	9.66097	13.0451	11.666	13.3235	9.77036	23.3155	8.49079	9.3706	7.35662	16.6882	15.4742	14.8227	11.2354	10.69	12.98
PF08572	1	PRP3	735.003	40.8335	41.3795	32.4466	48.7601	38.2413	48.0199	40.8312	38.1454	36.3202	43.1338	36.4481	23.7389	28.2004	46.324	44.7938	47.1133	48.1518	50.729	42.226
PF08569	1	Mo25	801.808	44.5449	58.9344	32.6456	51.8559	24.7562	44.6648	39.2871	49.2787	48.0022	57.6227	39.0576	20.303	32.6961	58.9178	51.9201	50.3842	50.1135	46.8417	44.5262
PF08568	1	Kinetochor_Ybp2	125.753	6.98629	5.94296	4.77741	10.8356	4.22667	7.75868	5.14678	5.47541	5.30998	8.49352	6.93414	3.43589	6.94792	8.70086	8.55154	8.73597	10.1654	5.44219	8.87238
PF08567	1	TFIIH_BTF_p62_N	310.627	17.257	12.2161	13.1379	15.0924	22.1397	25.1633	15.955	11.8634	15.0803	19.1521	16.0462	10.9324	12.6697	16.0868	23.4149	23.77	19.6174	20.2158	18.0734
PF08561	1	Ribosomal_L37	286.933	15.9407	16.5115	12.7398	18.9622	25.9639	14.4689	19.7293	18.6164	12.9563	13.8228	15.708	14.6806	18.3916	15.825	12.2165	11.5802	13.3773	15.9378	15.4445
PF08559	1	Cut8_C	277.523	15.418	16.5082	12.7398	20.0748	14.6927	19.2919	12.6834	9.85575	15.9299	19.4868	14.2928	7.18413	11.0349	13.2441	19.3448	18.8433	17.0636	16.6861	18.5663
PF08557	1	Lipid_DES	14728.5	818.252	858.172	594.788	914.052	870.284	811.963	755.783	707.424	798.463	846.759	668.799	516.573	586.078	907.461	1078.57	1076.2	955.337	924.609	857.226
PF08555	1	DUF1754	756.8	42.0444	41.1055	27.2711	42.3748	51.9277	48.8587	43.4045	43.9365	37.3801	39.6364	41.3402	37.1701	38.0092	42.2958	44.3866	38.804	47.2601	48.591	43.0475
PF08551	1	DUF1751	753.197	41.8443	44.7373	30.456	47.7926	38.6439	39.2128	35.8559	33.035	41.6302	46.6311	37.501	23.7389	33.1048	52.0785	46.6263	51.398	48.5085	51.3121	50.934
PF08547	1	CIA30	367.557	20.4199	26.5799	14.5313	24.767	27.9766	19.9209	20.5871	26.282	22.7267	18.9855	16.274	13.1188	13.4871	23.0181	19.5464	26.6142	16.2289	19.8251	17.0875
PF08543	1	Phos_pyr_kin	4098.56	227.698	257.14	158.797	239.932	295.793	350.818	276.763	249.171	201.567	186.926	168.265	176.48	248.49	175.226	191.823	187.519	263.695	228.766	241.385
PF08534	3	Redoxin	6367.69	353.761	368.959	239.07	345.777	502.572	385.627	338.487	497.514	390.336	348.757	224.298	192.722	270.152	479.367	446.344	445.329	296.224	285.952	310.205
PF08528	1	Whi5	15.3587	0.853261	1.15558	0.796235	1.35445	2.0127	0.629082	1.02936	1.09508	0.849596	0.999238	0.141513	0.93706	0.817402	0.287727	0	0.406324	1.24838	0.777456	0.821517
PF08524	1	rRNA_processing	121.212	6.73403	9.40969	6.36988	5.41779	8.65462	6.94507	5.69063	8.21312	8.92076	6.82812	5.52184	3.74824	4.08701	6.32999	5.90464	6.06845	5.70688	9.6735	7.72226
PF08523	1	MBF1	2280.7	126.706	95.1154	79.2035	100.81	261.249	246.81	212.742	133.965	118.066	96.0934	111.183	80.5872	103.81	95.5253	94.3113	92.2397	121.137	122.842	115.012
PF08517	1	AXH	140.141	7.7856	10.2351	8.16141	8.90065	1.61016	5.66174	4.46055	4.38033	5.94717	9.99238	6.93414	3.43589	7.76532	14.6741	12.0129	13.4067	8.73866	7.5802	6.24353
PF08515	1	TGF_beta_GS	2584.8	143.6	292.856	160.64	294.931	8.85589	25.7924	18.3569	216.826	308.833	285.947	24.3403	16.8671	19.6177	294.362	238.486	299.258	29.4261	24.1031	25.3027
PF08514	1	STAG	835.946	46.4414	42.5912	37.224	52.4364	43.0718	57.2674	60.8676	46.3038	43.5418	46.298	46.1333	38.7318	31.47	45.4608	39.5	39.8198	57.4255	51.1177	56.6847
PF08513	5	LisH	5947.5	330.417	354.603	273.927	390.278	305.498	350.407	319.595	310.458	350.439	334.208	286.002	219.891	258.311	371.412	380.269	370.029	369.633	358.984	343.558
PF08511	1	COQ9	418.805	23.2669	32.5295	18.3134	31.3458	27.3707	27.0484	23.1863	25.7344	25.7003	25.1475	13.7268	9.82351	16.348	28.4849	28.5051	37.7882	18.0123	15.9378	13.8015
PF08510	1	PIG-P	144.069	8.00381	8.74936	9.35577	8.70716	9.4597	10.4847	9.49067	8.39564	10.1888	5.99543	9.90592	8.43354	4.49571	4.60363	6.71907	6.50119	7.66862	7.19147	7.72226
PF08477	4	Miro	49332.2	2740.68	1638.09	957.803	1179.48	3591.73	3367.61	3350.43	1921.07	2207.69	2224.68	2754.08	3058.73	2034.71	1787.01	710.155	699.056	7125.98	5312.16	5411.76
PF08451	4	A_deaminase_N	2305.22	128.068	137.38	109.665	165.626	130.826	143.028	114.169	108.442	120.222	114.243	112.85	89.9547	93.1839	132.058	146.409	167.202	137.666	140.541	141.758
PF08450	4	SGL	14700.3	816.684	825.434	425.6	637.88	815.953	700.54	663.956	917.466	995.406	893.417	590.769	523.183	458.575	920.619	1221.01	1597.11	820.435	694.268	998.68
PF08449	4	UAA	2470.08	137.226	173.074	125.009	168.325	144.892	121.83	124.701	209.466	160.149	159.707	108.408	87.459	106.753	168.03	129.2	146.695	118.436	112.787	105.156
PF08447	3	PAS_3	2040.09	113.338	130.506	102.746	154.693	62.7963	98.552	70.6825	125.177	121.282	136.083	86.889	52.4754	67.4357	150.481	169.917	161.229	114.922	116.088	118.134
PF08445	4	FR47	3027.55	168.197	219.926	207.837	265.632	116.777	111.312	113.756	229.982	207.673	178.6	99.8318	95.8394	88.6269	240.588	179.654	219.866	160.449	140.893	150.311
PF08442	2	ATP-grasp_2	6591.96	366.22	526.135	384.725	887.573	128.008	203.416	155.574	332.297	423.311	462.389	186.231	105.888	144.272	530.301	766.049	709.515	228.828	213.606	203.838
PF08441	1	Integrin_alpha2	46.6212	2.59007	3.63181	1.79153	1.74143	7.2417	3.77449	4.80367	0.912569	0.637197	1.16578	5.09447	4.37295	6.53922	0.575454	0.203608	0.406324	1.24838	1.16618	1.31443
PF08433	1	KTI12	485.134	26.9519	27.0735	16.5219	23.6061	41.5301	31.6638	28.3073	40.5181	35.4706	43.6334	17.6891	15.3053	19.209	29.0604	29.116	27.0206	19.4391	19.4617	20.5083
PF08430	1	Fork_head_N	488.568	27.1427	32.8514	30.2569	46.8251	10.4661	21.8124	13.7248	22.0842	28.4615	31.6425	26.6045	10.9324	17.5742	38.8431	44.5943	39.2265	25.3243	25.656	21.688
PF08427	1	DUF1741	570.994	31.7219	39.1245	23.688	37.1157	41.6549	32.2929	32.2532	39.2405	33.7715	33.143	23.2081	22.8018	21.2525	33.3763	35.4278	28.849	31.5662	32.6532	29.5746
PF08424	1	NRDE-2	217.014	12.0563	13.5367	8.75859	12.19	10.0635	12.7913	12.867	10.0383	11.4696	13.8228	12.3116	5.93471	8.17402	15.825	14.049	12.5961	16.9423	12.828	12.8157
PF08423	4	Rad51	675.894	37.5497	36.4898	34.8353	49.921	29.788	36.9062	27.7497	31.9399	38.2318	44.9657	33.3971	22.4894	29.4265	46.0363	37.4476	49.7747	42.5715	43.7319	40.1919
PF08418	1	Pol_alpha_B_N	1891.51	105.084	157.819	85.3962	132.337	104.057	105.057	102.936	148.931	137.815	148.39	77.5662	56.8483	71.114	122.859	87.3479	68.2645	92.027	97.7651	94.9756
PF08416	2	PTB	5138.27	285.459	303.586	229.117	299.333	297.88	343.059	310.825	265.185	281.333	264.467	263.625	195.846	228.202	308.158	311.113	298.849	309.42	324.782	303.486
PF08412	1	Ion_trans_N	1044.71	58.0396	54.8766	47.163	68.475	14.6927	43.4004	36.5422	49.2787	61.377	57.0798	41.6048	28.1118	26.1487	83.7457	92.4381	88.985	79.5396	83.1878	88.0666
PF08409	2	DUF1736	527.271	29.2928	23.6068	21.1002	32.8937	15.2965	33.3414	30.1945	23.7268	28.4615	34.6402	26.1799	21.24	20.8438	35.3904	35.2364	39.4134	34.4196	34.0137	37.2722
PF08399	2	VWA_N	2224.75	123.597	95.0758	82.6552	114.909	87.7377	122.925	102.419	90.1618	100.363	89.3002	104.646	67.1591	83.5957	158.537	158.81	152.166	191.514	206.597	216.172
PF08397	1	IMD	4163.23	231.291	145.819	104.416	137.428	164.903	275.154	256.018	131.136	165.253	155.237	267.996	164.304	148.359	228.392	185.363	232.529	482.624	499.733	418.568
PF08395	5	7tm_7	1244.97	69.165	98.2157	62.1064	89.9759	48.9087	67.9409	55.9284	56.2143	84.1993	90.7391	60.0016	39.9812	50.679	85.1671	69.8376	68.6708	83.2848	63.9458	69.1734
PF08393	6	DHC_N2	878.938	48.8299	30.5402	47.1769	63.4655	18.9194	60.8113	25.6807	8.03061	25.2755	30.3102	57.3128	22.8018	44.1397	69.9176	73.9139	76.9984	75.7945	67.833	80.0157
PF08390	1	TRAM1	1432.42	79.579	115.949	80.0117	116.734	45.6742	52.3942	51.1213	93.0036	109.934	101.591	50.9334	38.1071	50.679	109.408	95.8995	85.7344	79.5396	88.0469	67.6618
PF08385	4	DHC_N1	3372.9	187.384	139.835	158.648	208.569	119.353	218.564	132.464	113.706	155.878	155.327	173.072	93.706	140.593	257.176	228.314	229.62	286.86	270.382	290.838
PF08376	1	NIT	14.8671	0.825953	1.15558	0.398118	1.16095	1.00635	2.09694	1.37248	0.182514	1.69919	0.999238	0.849079	0.624707	1.6348	0	0.203608	0.203162	0.8917	0.388728	0
PF08372	1	PRT_C	1146.74	63.7076	65.5178	49.1675	82.956	47.1999	71.5476	51.4387	42.9382	63.3905	68.0647	62.2658	37.8447	54.766	76.2476	68.8338	75.2695	81.2142	73.4385	74.6364
PF08366	1	LLGL	1788.83	99.3795	96.5747	84.6	90.9143	51.342	72.0781	72.7412	77.1997	108.617	121.409	84.3418	48.7271	63.3487	147.523	151.077	152.981	134.29	119.339	111.726
PF08351	1	DUF1726	3123.15	173.508	176.968	111.672	170.08	247.16	179.288	155.776	210.261	172.68	138.11	144.485	117.445	176.15	250.037	191.188	174.317	176.735	163.071	167.727
PF08347	1	CTNNB1_binding	2296.24	127.569	133.769	106.297	171.626	54.1417	104.008	75.4862	122.467	141.449	123.404	81.37	59.9719	64.9835	190.029	192.613	183.051	166.748	155.102	169.725
PF08336	3	P4Ha_N	2253.48	125.193	220.551	155.266	262.182	66.8217	84.0873	77.3733	145.927	184.575	143.023	101.748	58.0977	63.3487	136.958	139.068	127.576	100.241	96.5989	90.0382
PF08324	1	PUL	788.805	43.8225	55.9629	36.0296	46.829	36.2286	42.5658	34.4835	45.6285	56.7148	69.7801	35.2368	26.8655	29.8352	62.4367	32.5773	36.2421	47.2601	45.6755	48.4531
PF08318	1	COG4	787.863	43.7701	40.2074	23.4889	32.7002	68.603	48.8587	51.1264	43.6208	40.5682	40.8022	47.9729	42.1677	32.2874	28.4849	40.9252	42.0546	64.9157	49.9515	49.1267
PF08315	1	cwf18	224.626	12.4792	11.8859	9.75388	11.2226	17.913	15.7271	15.2688	16.4262	11.0448	13.1566	12.1701	9.99531	10.2175	8.6318	10.1804	12.5961	12.3055	11.6716	14.4587
PF08312	1	cwf21	2843.24	157.958	132.294	127.786	200.468	76.2854	137.14	91.611	97.9369	143.333	146.72	131.466	71.607	89.9143	197.381	202.798	194.455	256.576	275.396	270.072
PF08311	2	Mad3_BUB1_I	470.413	26.134	24.102	24.8824	29.7978	15.0953	28.099	19.5578	17.7038	21.2399	42.9672	24.3403	14.3683	14.3045	35.3904	31.7629	30.068	32.1012	32.2644	32.3678
PF08293	1	MRP-S33	642.959	35.7199	33.0164	20.7021	36.3553	60.1798	39.6217	39.4587	34.4951	32.4971	26.4798	35.3783	30.9042	45.7745	30.7868	32.5773	31.287	42.4449	37.3179	33.6822
PF08271	2	TF_Zn_Ribbon	858.001	47.6667	49.8548	31.4513	59.437	48.7074	47.6005	45.4633	44.7159	50.9758	51.6273	39.3406	31.86	34.7396	56.6822	57.0123	55.2601	55.2872	48.2023	49.7839
PF08265	1	YL1_C	227.577	12.6431	14.1971	8.72873	13.9314	22.341	13.001	14.0679	20.0765	14.8679	12.8236	12.0286	9.99531	9.80883	12.66	9.36598	9.95494	9.98704	9.7182	10.0225
PF08246	7	Inhibitor_I29	27762.2	1542.35	970.52	585.149	1048.77	2479.74	2342.39	1967.27	949.276	882.943	918.629	2065.51	1465.93	1662.8	1174.45	1234.95	1388.43	2537.17	2206.81	1881.51
PF08240	6	ADH_N	19635.7	1090.87	1270.56	998.449	1196.62	546.873	785.464	536.528	1140.26	1665.08	1414.12	568.97	362.608	505.858	1838.43	2320.67	2604.44	563.247	647.43	670.124
PF08238	2	Sel1	2267.04	125.947	148.397	102.316	145.317	121.77	133.11	123.351	132.897	143.818	142.391	108.635	82.7737	93.5926	150.769	124.885	132.263	137.143	124.199	119.414
PF08232	1	Striatin	1322.57	73.4761	59.0994	52.1514	73.3336	44.0782	79.0568	54.9351	48.3662	72.4281	79.2712	68.924	44.6665	56.4008	105.596	97.3227	91.6099	96.8653	93.4891	104.977
PF08231	1	SYF2	242.856	13.492	16.013	9.55482	17.9948	13.8876	13.8398	10.8082	18.4339	16.3547	17.8197	9.05825	5.93471	8.58273	15.5372	14.2526	17.9189	13.9105	12.4393	10.5154
PF08221	1	HTH_9	972.653	54.0363	12.3812	13.1379	13.5445	91.0446	93.6997	99.8493	12.6135	12.5315	17.8197	92.8496	57.1888	60.8965	19.5741	20.9716	25.3953	114.253	116.813	98.0891
PF08217	1	DUF1712	751.861	41.7701	53.1565	37.8212	44.3097	53.3366	42.5679	43.9192	57.1268	42.055	36.9718	41.7464	29.6736	34.7396	41.7204	39.5	35.9597	38.8781	37.1235	41.2549
PF08216	1	CTNNBL	171.244	9.51358	8.74936	8.16141	11.416	11.8749	11.9526	10.8082	10.4033	8.70836	12.0025	8.20776	9.3706	6.94792	10.0704	7.12629	9.95494	8.917	8.35765	8.21517
PF08212	3	Lipocalin_2	11382.9	632.382	1138.13	1204.43	1987.32	12.0762	17.824	19.7396	700.475	817.223	1070.63	11.038	10.3077	15.9393	903.911	1776.39	1617.75	23.7192	28.3771	27.603
PF08211	1	dCMP_cyt_deam_2	240.045	13.3358	24.2671	17.5172	28.8304	6.23938	11.5332	7.72018	21.7191	14.4431	12.9901	4.38691	3.74824	7.76532	21.5795	15.2706	12.3929	6.95526	12.828	9.8582
PF08209	1	Sgf11	149.528	8.30709	6.27312	4.37929	8.51366	10.2648	8.59746	9.60733	8.76066	6.79677	7.49428	7.07565	6.87177	6.13052	12.3723	8.95876	10.1581	10.5221	7.38583	9.36529
PF08190	3	PIH1	1854.12	103.007	95.2524	73.9862	107.752	94.3957	111.138	96.4164	79.7585	82.1921	108.579	112.366	86.8342	95.6361	111.35	114.243	112.343	124.317	124.002	123.558
PF08174	1	Anillin	341.216	18.9565	20.3051	12.7398	21.4777	20.5296	32.5026	21.9596	13.141	19.1159	26.3133	23.6327	14.3683	21.6612	16.6882	13.4381	14.0182	16.0613	15.3548	17.9091
PF08169	1	RBB1NT	1095.59	60.866	52.8263	46.3807	75.2666	28.1778	77.5155	42.5467	35.4186	66.9057	72.7778	67.6433	31.86	46.5919	69.9176	76.1434	76.7953	77.5797	80.2626	70.979
PF08161	1	NUC173	1046.66	58.148	82.7062	56.5327	91.9127	40.8579	54.3108	41.3458	54.3909	70.0917	86.6006	38.2397	33.7342	39.644	66.5023	69.2268	72.3257	46.5467	53.0614	48.6338
PF08159	2	NUC153	353.27	19.6261	18.159	16.7209	32.5067	16.5042	25.7924	21.8035	16.0612	18.9035	26.3133	19.1043	13.1188	16.348	18.99	18.1211	17.2688	17.834	18.8533	20.8665
PF08158	1	NUC130_3NT	6116.03	339.78	578.697	447.876	606.27	314.962	195.731	177.221	547.678	502.298	406.455	152.285	149.942	196.786	469.633	491.657	506.4	136.564	127.145	108.434
PF08156	2	NOP5NT	1647.34	91.5186	114.897	71.064	188.849	93.3894	111.977	94.0146	105.31	100.677	166.874	56.3222	39.3565	55.9921	77.3985	96.5103	89.5945	67.0558	55.7825	62.271
PF08154	2	NLE	740.409	41.1338	56.7916	42.2005	65.7874	48.7094	56.8271	46.659	46.7381	53.0998	63.2851	35.9443	27.4871	31.0613	27.9095	30.7448	30.4743	24.6109	25.4617	26.6171
PF08153	1	NGP1NT	555.269	30.8483	35.6578	27.8682	42.1813	19.5232	26.0021	24.533	26.4645	44.3914	42.9322	19.9533	15.3053	14.7132	40.581	43.3767	58.5107	20.6874	26.6279	25.9599
PF08151	1	FerI	85.2279	4.73488	3.30164	4.37929	7.5462	0.805081	3.77449	0.514678	4.38033	3.18599	8.16044	1.1321	0.312353	2.45221	8.6318	9.56959	8.53281	7.49028	5.63656	5.42201
PF08145	1	BOP1NT	408.37	22.6872	20.9654	15.3275	36.1831	36.2286	37.3255	25.9055	27.9246	22.0895	38.1376	19.3873	17.8041	12.6697	13.8109	21.7861	18.2846	12.3055	16.1322	16.1017
PF08144	1	CPL	606.308	33.6838	39.2896	25.6766	44.6967	43.2731	37.9546	35.3413	35.2306	30.7979	55.7908	26.8875	20.303	21.6612	29.0604	27.8943	35.9597	29.9611	32.8475	33.6822
PF08142	1	AARP2CN	651.811	36.2117	38.7943	28.2664	53.2104	29.3855	47.1812	36.0275	25.917	36.1078	61.4348	33.8216	20.9277	18.8003	49.489	35.6314	36.366	35.3113	31.2926	33.8465
PF08127	1	Propeptide_C1	7982.1	443.45	602.882	366.899	479.557	389.474	295.66	316.774	824.351	635.904	582.99	271.327	247.696	268.108	631.132	572.953	595.267	336.078	267.826	297.225
PF08123	1	DOT1	534.109	29.6727	23.44	22.4936	34.7938	14.6927	28.9378	23.5071	19.1639	30.9614	31.471	30.8796	15.6177	12.2651	44.7473	32.5773	33.7676	46.0295	48.2023	40.5616
PF08122	1	NDUF_B12	2833.6	157.422	177.087	102.72	169.182	266.079	186.837	156.291	206.788	156.884	131.924	133.45	102.14	172.063	196.086	146.299	135.645	123.055	143.686	127.388
PF08082	1	PRO8NT	1308.13	72.6741	63.385	63.3007	96.7462	36.2286	84.7017	50.7816	40.3356	68.8173	88.0995	76.134	32.4848	49.8615	96.9639	89.9948	82.2664	96.4819	95.4327	96.1175
PF08079	1	Ribosomal_L30_N	13960.4	775.58	834.857	602.949	880.028	999.709	826.404	789.002	734.888	763.216	849.675	640.488	453.225	569.333	837.869	939.813	883.568	783.201	796.702	775.51
PF08073	1	CHDNT	1670.71	92.817	74.7822	78.2301	106.982	47.2985	80.5225	57.4724	52.564	88.9952	98.9245	86.04	48.1055	64.1661	132.93	118.585	125.353	143.915	130.613	135.227
PF08071	1	RS4NT	13357.6	742.088	827.846	564.724	863.653	936.518	805.015	738.735	698.48	735.377	798.834	652.2	490.71	552.155	805.347	814.478	806.046	739.758	775.849	751.852
PF08069	1	Ribosomal_S13_N	12804.8	711.378	724.374	505.42	727.198	1039.28	815.712	764.114	707.971	687.704	712.623	623.788	512.625	575.043	694.572	771.869	766.703	706.761	765.989	703.054
PF08068	1	DKCLD	929.586	51.6437	51.1755	44.9873	115.515	46.896	72.3444	49.5807	43.2558	63.93	97.7588	38.35	24.3636	25.7482	45.7486	58.2319	46.3088	33.8846	36.3461	35.1609
PF08066	1	PMC2NT	379.92	21.1066	18.159	12.5407	29.7978	15.9003	22.2381	18.024	15.9043	22.7267	29.5025	22.2176	12.1818	13.0784	25.32	25.6546	27.2217	20.1524	24.4899	24.8098
PF08064	1	UME	256.663	14.2591	13.5367	13.7351	17.4143	18.9194	31.4541	15.7835	11.4984	16.9919	21.9832	14.8589	7.18413	8.99143	12.9477	11.1985	9.95494	12.1271	10.69	7.39365
PF08059	1	SEP	1317.55	73.197	73.6267	51.5582	77.991	102.847	89.5394	80.0171	72.093	80.7117	82.7102	62.5488	44.6665	48.2267	82.5776	64.1366	59.7297	80.253	83.3802	80.9325
PF08016	2	PKD_channel	2085.88	115.882	146.605	122.065	161.042	62.1925	96.0399	88.698	124.536	133.285	145.594	77.2661	47.1654	76.0103	164.879	177.196	182.649	98.358	98.2529	84.0477
PF08007	1	Cupin_4	221.639	12.3133	10.2351	8.55754	17.6078	8.45335	14.2592	10.2936	9.49072	11.682	32.4736	10.6135	8.80524	6.13052	11.5033	13.2223	12.1897	12.5837	13.0224	10.5154
PF07994	1	NAD_binding_5	1653.06	91.8369	104.332	78.0311	143.378	74.47	87.8618	76.3457	108.399	91.9709	107.252	97.644	67.156	55.5834	135.332	180.566	169.354	27.8192	26.6279	20.9421
PF07993	4	NAD_binding_4	5903.45	327.969	488.967	304.958	579.893	201.27	203.613	185.2	481.455	447.514	456.888	169.533	118.382	141.411	490.888	542.976	587.38	148.9	179.981	174.24
PF07992	6	Pyr_redox_2	16911.3	939.516	1132.34	766.408	1169.52	1022.17	1094.84	870.839	1002.98	1040.16	1002.73	723.695	449.801	725.248	1312.28	1061.59	1001.16	847.32	831.649	856.545
PF07989	1	Microtub_assoc	752.337	41.7965	31.846	37.224	55.3214	27.3647	51.568	30.1928	19.3465	31.2227	31.8124	49.1093	25.613	46.5919	42.8742	66.9912	61.1376	37.9222	51.5006	54.6982
PF07986	1	TBCC	3170.71	176.151	190.157	139.341	198.502	221.222	240.1	227.804	163.715	170.147	160.921	156.23	118.382	134.054	190.176	161.869	153.406	187.544	183.478	173.669
PF07984	1	DUF1693	1342.2	74.5669	49.0294	38.6174	50.8885	37.2209	103.379	72.9111	47.9993	60.1557	63.1169	94.0949	52.163	58.0356	96.9524	78.2711	79.9037	127.142	123.627	108.697
PF07978	1	NIPSNAP	2142.26	119.014	147.143	96.7326	125.457	102.362	91.6174	90.8099	164.262	174.422	157.462	68.0819	68.0805	77.6532	147.316	144.091	170.004	103.179	107.775	105.81
PF07974	1	EGF_2	770.628	42.8126	23.2766	27.2711	47.7926	14.0889	47.351	25.3908	16.7913	26.7623	29.654	48.256	22.1771	26.1569	59.2717	52.3273	48.9499	80.788	89.2131	85.1091
PF07962	1	Swi3	494.375	27.4653	25.4227	20.1049	27.8629	18.5169	20.55	20.4156	18.8026	34.8335	26.4798	18.1137	12.8065	22.8873	51.529	46.2191	52.4077	27.9994	26.0448	23.3787
PF07947	1	YhhN	332.872	18.4929	17.994	13.1379	16.0599	13.6864	15.488	13.5566	24.2743	14.6555	16.1543	14.5758	8.12119	7.35662	30.7868	28.3036	31.2545	22.4708	22.1575	22.8382
PF07946	1	DUF1682	4033.75	224.097	231.445	185.616	264.69	241.724	274.072	231.219	185.255	229.538	217.158	210.288	144.62	199.037	227.88	257.361	235.668	217.008	237.513	243.657
PF07934	1	OGG_N	82.5615	4.58675	5.44771	3.95132	4.83731	5.03176	6.29082	5.31834	4.92787	5.94717	7.1612	3.42603	1.24941	2.86091	4.60363	5.29381	5.07905	2.91586	4.27601	3.94328
PF07933	1	DUF1681	607.893	33.7718	39.6065	29.6598	42.8856	22.341	31.8735	28.4789	47.4536	48.0064	41.968	21.5128	17.4918	24.1134	44.894	37.8569	35.1552	31.3878	31.6813	31.5265
PF07926	1	TPR_MLP1_2	963.095	53.5053	55.1474	44.0418	67.7223	26.1651	56.6174	47.3504	34.8601	52.8874	81.2697	51.2277	27.4871	38.0092	61.2858	63.1185	62.7771	68.3042	60.2528	64.5712
PF07923	1	N1221	877.134	48.7296	39.4794	44.5892	58.0477	26.1329	55.7786	37.7431	25.7344	48.8518	51.6273	50.2371	32.4848	32.6961	64.7414	61.8969	58.7138	61.7056	57.3374	69.336
PF07915	1	PRKCSH	1212.95	67.3863	82.4932	55.9355	82.4277	71.0484	72.7638	70.8541	71.7845	77.3133	70.7793	61.8073	46.853	46.5919	65.314	59.6572	70.2941	66.8775	70.1654	69.9932
PF07912	1	ERp29_N	38.5434	2.1413	1.8159	0.398118	1.35445	2.81778	3.98419	2.57339	2.19017	0.637197	2.16502	3.53783	2.81118	1.2261	0.86318	0.610825	0.609486	3.74514	4.08164	3.12176
PF07910	2	Peptidase_C78	1904.23	105.791	117.134	91.3381	124.493	103.453	107.816	96.2792	104.58	111.637	113.25	76.2713	65.5942	72.7488	112.599	132.315	143.396	112.349	107.691	111.288
PF07904	1	Eaf7	848.508	47.1393	45.0674	33.6409	39.4724	90.3703	71.858	65.5357	59.8645	41.7131	45.1089	40.6143	29.3612	43.3223	46.6117	35.6294	46.7253	41.9099	35.763	35.9397
PF07898	14	DUF1676	56922.1	3162.34	44.5722	32.8746	59.2087	6508.56	8405.82	10894.2	50.0088	50.9376	44.133	13984.1	6499.47	5790.44	60.1032	62.3041	67.0415	2240.19	1806.07	322.158
PF07896	2	DUF1674	1603.16	89.0643	78.4322	35.2175	42.1794	137.468	98.7638	98.0737	104.774	102.882	67.6267	82.6918	60.2842	59.7112	90.0527	58.2808	110.199	129.334	127.341	119.846
PF07890	1	Rrp15p	453.552	25.1973	30.7053	21.6895	28.4434	31.5994	27.4573	23.3321	37.5978	23.3639	26.8129	18.1137	17.8041	18.9229	22.7304	21.3789	23.7862	29.2478	25.5919	24.9741
PF07885	13	Ion_trans_2	7324.15	406.897	349.819	280.275	414.174	271.509	379.322	322.16	308.81	377.722	350.056	323.966	241.465	279.151	453.417	497.187	559.421	622.465	658.756	634.475
PF07859	1	Abhydrolase_3	314.074	17.4485	29.2196	18.7115	22.4451	4.22667	2.72602	3.94587	53.294	59.6841	35.3064	6.08506	5.31001	6.13052	9.49498	16.2887	27.0206	4.81518	4.27601	5.0934
PF07856	1	Orai-1	1263.8	70.2111	78.7343	55.7803	88.2344	52.5074	62.0569	59.411	58.0394	67.2732	67.2237	52.3542	45.6036	42.9136	88.8529	111.785	126.086	69.3653	63.971	73.6063
PF07855	1	DUF1649	524.644	29.1469	37.3086	24.4842	46.4382	13.0826	18.0337	16.4697	40.8831	44.3914	33.4745	16.274	12.4941	17.5742	52.3663	36.2423	39.4134	22.8275	26.4335	26.4528
PF07851	1	TMPIT	585.321	32.5178	41.9309	26.2758	35.9896	21.1334	33.3581	23.6752	33.9476	36.1078	36.1391	28.5856	16.2424	23.7047	46.6031	37.0567	40.2525	35.4861	34.9855	33.8465
PF07850	2	Renin_r	6227.57	345.976	476.65	377.017	540.618	235.279	276.758	275.181	359.005	388.03	386.542	215.36	175.308	188.411	458.636	500.029	456.71	325.292	286.298	306.447
PF07841	5	DM4_12	753.041	41.8356	17.994	8.16141	15.8664	54.9468	94.3812	127.115	11.8634	11.2572	9.6593	145.192	71.5289	62.94	6.32999	8.95876	6.90751	43.1565	31.8077	24.9741
PF07819	1	PGAP1	902.046	50.1137	58.6042	47.376	59.4021	26.9702	40.4542	36.3706	53.8306	53.0998	57.636	33.8216	25.9253	29.8352	68.1912	66.5168	59.9308	64.7356	64.1401	55.2059
PF07818	1	HCNGP	345.275	19.1819	22.2861	16.3228	25.541	16.3029	18.6628	18.1853	12.4109	23.7101	21.1505	19.5288	13.7435	11.8523	21.2918	18.732	24.7858	20.6874	21.1857	18.8949
PF07817	1	GLE1	566.705	31.4836	40.0192	26.6759	35.9896	36.0274	35.648	27.6194	36.1377	26.7623	34.6402	24.4818	19.6783	25.3395	42.2958	28.8045	27.0206	34.0647	33.625	31.8748
PF07815	1	Abi_HHR	786.368	43.6871	41.9094	34.7656	50.5131	42.468	40.4227	45.3054	41.0656	31.6475	48.8827	39.3392	27.1747	34.3309	48.9049	54.1557	47.4099	54.0673	51.1138	52.8909
PF07814	1	WAPL	393.261	21.8478	15.0225	16.7209	25.5371	6.03811	16.3582	12.1807	12.2284	18.6911	38.6372	18.8212	11.8694	9.40013	33.9518	31.1521	28.0831	35.3113	31.8757	31.3819
PF07810	2	TMC	882.849	49.0472	51.5057	38.0202	51.4709	48.5142	54.317	53.8868	53.294	46.5154	47.9634	48.1145	31.86	42.9177	52.654	47.4407	58.5107	50.0119	53.625	52.2271
PF07809	1	RTP801_C	901.643	50.0913	54.3121	39.2146	55.5323	17.5105	41.9388	35.2864	41.4306	54.799	61.3182	41.3162	25.3006	26.9743	81.4439	48.4588	50.3842	70.4282	86.8574	69.1372
PF07782	1	DC_STAMP	71.8983	3.99435	3.46673	4.57835	7.5462	5.63557	5.87143	4.11743	1.46011	1.27439	1.16578	6.5096	1.56177	3.26961	2.58954	6.71907	4.2664	5.3502	3.88728	2.62885
PF07776	59	zf-AD	31468	1748.22	1810.9	1258.78	1825.53	1886.03	1776.71	1614.79	1852.56	1849.79	1893.93	1543.04	1058.37	1494.59	2308.54	1985.19	1933.34	1854.05	1780	1741.86
PF07774	1	DUF1620	1448	80.4444	79.2395	52.3525	86.5878	73.0611	90.657	93.4999	70.2678	75.6141	78.7732	81.9361	55.5989	68.6618	81.1389	73.7754	76.5921	108.787	110.593	90.863
PF07773	1	DUF1619	93.202	5.17789	4.12706	3.384	6.38525	5.23303	8.80715	5.66146	1.64262	2.54879	3.33079	8.34927	3.74824	5.31312	2.87727	7.12629	6.09486	5.70688	5.63656	7.22935
PF07767	1	Nop53	1074.99	59.7216	62.7312	38.8165	73.7264	86.5462	84.297	73.7706	67.3476	55.0114	71.4455	51.2277	44.6665	47.4093	54.0782	56.6031	59.7297	56.5338	42.1712	48.877
PF07766	2	LETM1	2033.89	112.994	129.581	96.7426	147.441	82.7221	127.704	99.8476	119.355	121.917	126.573	95.6643	66.2189	82.5576	137.533	143.538	146.683	98.622	105.54	105.647
PF07763	1	FEZ	3542.89	196.827	141.124	112.809	167.537	144.723	280.91	257.821	121.008	148.017	132.291	211.504	170.467	182.865	173.252	161.911	170.018	335.768	324.166	306.702
PF07744	1	SPOC	1313.61	72.9784	61.5162	72.6565	96.3031	40.8579	64.5858	41.8605	40.153	73.0865	70.9509	71.6495	34.3558	39.2353	96.3885	92.2854	100.565	102.579	109.034	105.547
PF07742	1	BTG	7354.02	408.557	622.109	488.67	690.342	75.0738	112.184	67.2513	499.004	610.652	715.776	91.559	57.1607	76.9544	744.729	1058.91	1102.18	105.757	112.731	122.986
PF07738	3	Sad1_UNC	1007.52	55.9734	41.7675	44.3981	53.4	34.0207	75.492	51.9791	38.3096	51.579	55.2912	51.4994	35.6083	46.2241	66.4649	68.2087	75.9684	68.1455	69.971	79.1942
PF07732	4	Cu-oxidase_3	1816.59	100.922	50.3072	43.1958	61.5306	110.099	154.964	154.196	54.756	72.5046	69.3188	162.316	98.9598	99.7231	82.8538	74.9278	81.7504	157.059	160.589	127.537
PF07728	4	AAA_5	11837.1	657.615	428.42	326.849	482.218	780.576	894.519	690.113	401.629	496.415	484.704	838.244	503.52	639.18	625.665	723.19	664.712	975.313	891.528	990.271
PF07727	3	RVT_2	157.797	8.76647	6.43821	3.98118	6.57874	7.447	4.40357	4.28899	8.03061	7.43397	3.83041	5.3775	4.06059	7.76532	19.5654	17.1031	14.4245	11.9488	10.4957	14.623
PF07724	1	AAA_2	301.427	16.7459	17.0002	16.7209	26.0731	21.3065	27.8893	13.3816	7.84809	12.1067	14.1559	19.8118	8.12119	18.8003	12.9391	20.1572	18.4878	13.0188	16.5209	17.0875
PF07722	2	Peptidase_C26	467.428	25.9682	40.7753	28.8635	46.0512	15.9003	10.4847	12.4689	47.0886	40.1434	37.8045	11.3677	8.43354	12.6697	36.9729	29.7268	55.6705	11.7704	13.0224	8.21352
PF07721	1	TPR_4	13.1198	0.728879	0.660329	0.796235	0.773969	1.00635	0.629082	0.343119	0	0.212399	0.666158	1.27362	0	1.2261	0.575454	1.62887	1.01581	0.71336	0.777456	0.821517
PF07719	8	TPR_2	7819.29	434.405	456.271	345.178	490.699	420.858	469.117	453.59	423.615	439.426	494.608	428.671	292.05	348.213	459.189	433.647	450.93	488.833	473.881	450.518
PF07717	2	OB_NTP_bind	1209.12	67.1736	68.344	48.1722	86.2976	67.4255	85.5761	80.4614	64.0623	64.9941	70.7793	62.2658	42.4801	44.9571	67.9035	71.0633	75.1679	72.406	70.5541	66.2142
PF07716	5	bZIP_2	1845.77	102.543	88.1523	72.6525	100.459	101.408	110.089	98.2727	93.6296	90.0593	84.6654	77.6864	48.7178	61.3011	141.562	186.126	168.828	119.154	100.146	102.857
PF07714	29	Pkinase_Tyr	23112.3	1284.02	1145.2	894.777	1315.1	947.975	1402.92	1210.41	1078.77	1239.05	1273.27	1246.46	868.745	1004.15	1434.01	1522.59	1495.45	1697.55	1686.56	1649.3
PF07713	1	DUF1604	326.397	18.1332	17.994	14.9294	22.2516	12.4788	23.0663	14.7541	7.11804	15.9299	19.9598	15.2834	12.8065	13.8958	26.4709	24.3658	25.8016	20.1524	20.4082	18.7306
PF07707	4	BACK	1319.81	73.3227	69.3345	67.4809	89.1961	61.3612	77.3645	58.8449	79.7585	73.2777	90.6275	45.638	34.3589	46.1832	91.8453	96.5245	101.971	79.1758	81.2442	75.6223
PF07701	2	HNOBA	68.1329	3.78516	2.47623	3.384	4.83731	0.40254	3.3551	2.40183	1.82514	4.67278	1.83194	1.69816	1.56177	2.04351	6.90544	5.29381	7.72016	5.3502	5.63656	6.73644
PF07700	3	HNOB	1834.56	101.92	89.633	87.1181	132.542	76.0801	101.653	79.4406	91.4394	110.872	90.431	93.3986	73.9403	62.1226	112.213	129.698	117.184	120.255	140.072	126.469
PF07699	1	GCC2_GCC3	776.669	43.1483	23.7718	18.5125	20.309	32.1751	61.8597	50.5569	23.5425	33.5336	38.8437	79.1228	28.4242	29.0178	60.4226	49.884	57.9012	61.5469	55.005	52.2403
PF07690	87	MFS_1	70051.9	3891.77	5204.88	3874.37	6449.52	2602.81	3219.45	2831.31	3944.48	4496.98	4447.41	2952.7	1972.87	2395.49	4917.27	5030.53	5208.67	3728.21	3445.94	3328.99
PF07687	2	M20_dimer	4076.23	226.457	286.251	194.68	274.179	229.448	193.757	193.704	302.352	247.022	252.058	155.098	123.38	142.637	243.469	255.86	251.11	247.889	247.225	236.109
PF07686	12	V-set	10558.8	586.602	418.558	336.031	501.581	551.416	775.495	631.701	353.819	412.717	413.078	752.915	471.426	559.287	524.742	579.858	595.377	915.931	903.342	861.562
PF07679	44	I-set	68059.6	3781.09	2644.86	2554.63	3872.18	1737.48	3596.8	2168.87	2118.38	3079.24	2849.12	3477.56	1665.27	2661.67	5720.19	5099.8	5156.93	6530.89	6232.28	6893.43
PF07662	1	Nucleos_tra2_C	215.546	11.9748	18.6543	14.7323	20.5102	7.84954	7.33929	8.74953	13.506	11.8943	20.4844	6.93414	8.43354	6.53922	14.9618	16.2887	15.2372	8.20364	8.16329	7.06504
PF07661	1	MORN_2	2852.99	158.499	208.789	154.249	181.343	98.9464	155.192	151.705	228.942	234.767	250.702	153.389	90.5825	143.863	123.075	114.613	113.773	150.519	153.114	145.427
PF07657	2	MNNL	242.279	13.4599	5.77788	3.98118	8.70716	5.4343	15.5174	11.6643	5.11039	7.64637	13.1566	16.8401	8.43354	11.8523	12.3723	15.9751	16.8625	29.0676	28.5773	25.3027
PF07653	20	SH3_2	35030.1	1946.12	1639.31	1508.34	2169.16	1013.52	1870.17	1402.88	1248.86	1799.49	1857.13	1809.05	1013.94	1284.56	2574.67	2409.84	2665.28	2913.41	2901.46	2949.06
PF07651	3	ANTH	2360.69	131.149	144.954	102.316	143.184	86.1416	125.915	115.631	133.967	131.475	136.562	108.262	87.1466	80.5141	161.832	159.146	165.256	158.366	161.32	158.699
PF07650	2	KH_2	14068.9	781.604	899.893	618.102	905.974	904.738	754.19	713.006	862.582	802.136	864.339	596.301	457.638	562.659	918.763	959.398	934.686	784.872	763.442	766.153
PF07648	7	Kazal_2	7965.39	442.522	381.163	266.814	438.454	487.291	546.215	437.477	299.407	331.969	332.505	550.86	336.711	399.628	425.346	452.238	427.996	604.79	585.846	660.68
PF07647	9	SAM_2	15403.5	855.748	837.827	722.084	1056.9	613.23	766.587	675.05	698.232	874.222	991.269	631.321	445.71	534.042	1190.69	1220.55	1243.98	1001.48	947.052	953.242
PF07645	9	EGF_CA	2944.49	163.583	109.45	92.7594	113.387	117.52	187.257	148.57	83.0365	119.887	108.747	252.318	101.827	135.284	184.407	188.515	178.153	276.327	278.58	268.472
PF07576	1	BRAP2	452.934	25.163	28.7243	21.8965	29.6043	21.7372	30.4056	20.244	31.2099	31.8599	36.3056	21.793	10.62	15.9393	32.8008	28.3015	28.268	19.0824	19.8251	24.3169
PF07574	1	SMC_Nse1	74.4308	4.13505	4.12706	2.18965	3.09588	6.84319	6.50052	5.31834	6.20547	3.61078	4.66311	3.39631	2.49883	4.4998	4.02817	1.83247	4.67273	3.5668	3.10982	4.27189
PF07572	1	BCNT	286.129	15.896	15.8479	13.3369	17.4143	19.9258	20.55	17.1559	17.5232	16.7795	23.98	13.4437	14.0559	13.4871	11.4112	14.049	11.7834	16.9423	16.3266	12.1157
PF07565	2	Band_3_cyto	2033.62	112.979	182.687	159.42	239.706	27.3748	49.2781	43.9192	117.911	176.928	173.877	40.1897	21.24	25.3395	208.967	174.329	182.665	72.406	71.9127	65.4716
PF07557	1	Shugoshin_C	12.4499	0.691662	0.495247	0.796235	1.35832	1.61016	1.46786	0.857797	0.182514	0.424798	2.33155	0.707565	0.312353	0.408701	0	0.203608	0.203162	0.17834	0.583092	0.328607
PF07546	2	EMI	486.05	27.0028	22.7962	22.6489	24.38	27.9766	28.7281	31.2238	23.5443	33.3467	25.6471	37.501	27.1747	20.0264	34.8149	23.0077	21.7383	28.5344	30.1225	22.8382
PF07545	1	Vg_Tdu	100.234	5.56857	2.47623	3.18494	4.83731	4.83048	6.50052	4.97522	2.37998	4.58994	3.99695	6.5096	4.37295	4.90441	8.05635	3.4593	4.67273	13.1972	8.74638	8.54377
PF07544	1	Med9	1171.39	65.0774	74.1219	49.5517	63.4674	76.0801	64.7955	71.3705	88.6999	76.3745	62.4424	56.8883	52.4754	44.5484	64.9112	64.7433	60.3391	66.8953	67.6387	66.0499
PF07542	1	ATP12	276.446	15.3581	15.8479	10.7492	15.2859	29.788	24.1148	22.3027	16.6088	12.5315	11.6578	17.9722	11.5571	17.9829	10.9336	8.75515	9.46735	13.0812	13.0224	14.7873
PF07540	1	NOC3p	339.829	18.8794	21.2956	14.9294	29.4108	14.0889	24.5342	17.6706	18.6164	21.0296	34.8068	14.7174	7.80884	13.0825	18.1268	13.2345	22.551	20.3308	17.4928	16.1017
PF07539	1	DRIM	606.347	33.686	30.5402	23.4889	44.3097	30.7943	49.3221	31.9101	23.7268	40.1434	50.653	31.1343	16.5547	19.209	32.8008	42.7577	36.7723	32.6362	34.5968	34.9966
PF07535	1	zf-DBF	368.744	20.4858	13.7827	16.1238	20.8972	6.23938	19.0822	10.4651	11.8634	18.0539	42.9672	16.8401	10.9324	10.6262	24.169	22.1933	28.6459	35.8463	31.0982	28.9174
PF07534	4	TLD	4875.58	270.866	262.299	199.224	298.243	243.535	261.065	258.972	227.412	248.456	252.544	210.406	172.731	192.907	338.076	384.905	399.614	298.309	320.063	306.822
PF07533	1	BRK	71.2882	3.96045	2.97148	4.57835	5.61128	0.805081	3.14541	2.23027	2.73771	3.99948	4.66311	3.53783	3.42964	2.45221	6.61772	4.68299	4.2664	5.17186	6.60838	3.77898
PF07531	2	TAFH	454.392	25.244	18.6543	15.1285	24.1865	13.0826	24.7439	19.9009	14.4186	20.3903	29.8106	21.3685	13.7435	16.348	35.9658	29.7268	27.2237	46.4183	42.3694	40.9115
PF07530	1	PRE_C2HC	19.5922	1.08846	1.48574	0.995294	1.93492	0.20127	0.629082	1.02936	0	1.27439	1.33232	2.26421	0.624707	0.817402	1.43863	1.01804	0.609486	1.42672	1.36055	1.15012
PF07529	2	HSA	3203.71	177.984	164.772	143.533	253.812	103.521	187.664	138.625	120.673	179.063	227.671	165.991	85.5848	115.626	228.193	205.237	229.039	224.887	217.66	212.155
PF07525	1	SOCS_box	697.664	38.7591	25.7528	21.1002	29.5908	20.2236	41.1021	29.5082	23.7268	28.6739	24.3148	43.02	26.8624	24.5221	56.3944	40.4346	58.917	71.1576	70.7485	61.6138
PF07524	2	Bromo_TP	982.766	54.5981	41.2706	47.378	61.6447	16.1016	54.7301	37.8632	32.3049	52.8959	62.7321	49.2437	31.2353	34.3309	74.5212	61.3064	70.4993	88.6385	88.2393	77.8305
PF07522	1	DRMBL	160.398	8.91102	8.41919	8.75859	11.6831	6.44065	11.3235	8.74953	7.48307	8.70836	17.8197	8.77381	5.93471	4.08701	9.49498	7.73711	9.75178	6.95526	10.8844	7.39365
PF07502	1	MANEC	365.156	20.2865	15.554	15.3275	24.38	11.8749	18.4531	19.2147	9.85575	16.5183	12.657	21.51	12.1818	16.348	24.7445	27.8943	30.068	28.5308	29.1546	30.889
PF07491	1	PPI_Ypi1	484.748	26.9304	24.5973	19.3087	26.1215	37.6375	29.7766	35.5128	26.647	19.3283	20.3195	28.7272	20.6153	29.4265	22.4427	23.2113	24.1763	31.7445	32.4588	32.6964
PF07443	1	HARP	123.708	6.87265	7.59378	7.96235	9.09414	4.42794	7.75868	6.00458	4.19782	6.61198	9.6593	6.79263	4.6853	3.67831	6.32999	10.1804	6.90751	7.31194	7.77456	6.73644
PF07426	1	Dynactin_p22	914.008	50.7782	58.7643	35.8306	51.8559	59.3747	61.65	56.0999	49.0104	50.6444	52.2518	44.2936	27.6339	43.3223	58.1208	51.1729	51.1969	56.1771	51.8952	54.713
PF07412	1	Geminin	122.708	6.81713	9.07952	5.57365	11.803	7.64827	7.96837	4.28899	3.10273	6.15957	15.6547	7.50019	3.12353	6.13052	6.04226	5.90464	5.07905	6.06356	6.21965	5.36615
PF07406	1	NICE-3	217.218	12.0676	11.2256	8.91585	13.351	9.4597	13.6301	10.122	9.12569	12.7439	13.6562	10.3305	6.55942	7.35662	16.1127	12.6237	18.0814	15.7688	14.1886	13.9658
PF07393	1	Sec10	360.361	20.0201	23.2766	16.1238	21.0926	21.3346	24.3245	21.1018	22.9967	21.2399	19.6517	15.0004	14.3683	14.3045	24.4568	20.3608	21.5352	19.2607	20.2158	19.7164
PF07324	1	DGCR6	105.063	5.83685	6.27312	4.37929	5.61128	10.6673	10.9041	9.26421	6.20547	5.73478	5.49581	6.22658	3.12353	5.31312	5.46681	2.64691	4.06324	5.70688	4.8591	3.12176
PF07303	1	Occludin_ELL	412.189	22.8994	19.3179	17.4216	24.5735	11.8749	21.5985	18.3603	16.4262	21.6647	29.5508	22.7836	12.4941	10.6262	32.8008	30.7448	35.3502	29.7828	29.5433	27.2744
PF07289	1	DUF1448	17.7097	0.98387	0.660329	0.796235	1.16095	0.805081	1.25816	1.20092	0	1.062	0.832698	1.27362	0.312353	1.6348	0.86318	0.203608	0.812648	1.60506	1.74928	1.47873
PF07264	1	EI24	937.046	52.0581	61.9058	44.9873	49.4721	46.6484	52.6332	44.5866	69.7203	74.5521	70.4463	43.586	28.7365	35.1483	74.5212	53.7526	66.0277	41.7315	39.6503	38.9399
PF07258	4	HCaRG	1619.75	89.9861	137.183	87.5839	152.859	53.7412	61.021	48.5513	114.36	127.618	134.031	37.6425	27.4871	39.2353	135.807	162.887	143.839	54.7504	49.5628	51.5913
PF07253	8	Gypsy	1948.67	108.259	108.938	91.368	173.746	56.3959	88.0736	72.9557	71.7279	87.3916	64.4542	62.9096	54.5369	125.108	180.94	197.636	224.08	90.1455	97.5688	100.69
PF07248	6	DUF1431	25885.6	1438.09	1385.75	1230.48	1688.75	1841.59	1979.98	1472.36	1080.25	1427.18	1250.84	1404.22	1099.14	1585.66	1264.25	1721	1641.05	1082.17	1317.47	1413.49
PF07225	1	NDUF_B4	2549.12	141.618	141.832	83.3121	132.349	231.565	149.512	120.778	208.431	150.166	118.58	117.568	94.9554	143.863	195.654	155.964	148.308	124.15	123.032	109.097
PF07221	1	GlcNAc_2-epim	557.628	30.9793	32.026	24.6833	32.5067	44.052	32.922	33.111	33.9476	23.7887	25.4806	27.4535	19.3659	28.2004	34.5272	36.6454	29.4585	34.7763	34.7912	29.8917
PF07200	1	Mod_r	942.617	52.3676	52.549	45.1864	56.8771	52.5355	51.7944	46.1306	62.5949	54.799	52.2868	36.6476	37.4824	34.7396	64.9054	61.6505	60.5423	60.6177	58.5366	52.7414
PF07177	3	Neuralized	1008.98	56.0544	57.5097	42.7976	66.7645	50.7201	65.8691	61.2622	48.18	59.7946	58.1207	59.8445	37.6323	40.0527	58.1179	57.2363	54.4495	63.8903	62.0021	64.7355
PF07165	2	DUF1397	7091.2	393.956	609.578	301.073	483.386	331.194	279.51	303.07	613.223	547.512	522.34	247.083	230.076	232.702	495.811	519.193	518.025	286.733	276.594	294.1
PF07162	2	B9-C2	565.901	31.439	17.1686	20.7021	24.7167	14.2902	35.2286	29.8531	20.0765	18.6911	21.1505	30.4848	18.7412	23.296	38.5554	48.1228	38.1071	62.0623	53.0614	51.5929
PF07160	1	DUF1395	221.96	12.3311	3.79689	1.59247	3.09588	26.3664	26.4214	31.0523	2.19017	2.54879	3.16425	51.5108	17.1794	22.8873	1.72636	2.4433	1.01581	9.27368	12.2449	3.45037
PF07159	2	DUF1394	1400.17	77.7871	78.2523	53.5568	74.6726	66.2179	84.4606	78.9174	72.093	79.6497	69.9466	70.049	54.0371	53.9486	93.5112	81.8505	82.4899	110.223	97.182	99.1094
PF07147	2	PDCD9	2255.06	125.281	143.186	99.3602	149.183	174.079	147.813	118.548	148.384	126.866	115.091	119.536	74.9398	109.532	126.404	106.898	95.6894	139.105	134.111	126.336
PF07145	5	PAM2	8220.56	456.698	435.248	328.433	469.925	319.003	469.023	413.213	350.801	440.097	525.846	431.72	283.864	339.214	571.037	526.368	562.915	593.754	586.165	573.931
PF07096	1	DUF1358	444.081	24.6712	15.5177	14.7304	21.2842	38.8452	36.2771	30.5376	17.5213	21.4523	16.1577	31.1329	18.1165	22.4786	23.3059	25.6546	22.1447	30.8528	29.1546	28.9174
PF07093	1	SGT1	796.526	44.2515	47.0484	34.6362	45.2772	38.0401	52.2138	45.1201	52.9144	46.5154	53.5508	43.4615	26.8624	36.7831	62.4367	41.7397	43.0704	43.8716	42.5657	40.4186
PF07086	1	DUF1352	2195.44	121.969	118.8	78.2301	106.723	145.16	144.869	139.275	122.102	100.14	100.96	102.618	97.8197	98.5338	146.165	126.439	144.842	146.954	136.642	139.163
PF07084	1	Spot_14	1923.84	106.88	156.592	90.9699	209.517	47.9023	102.331	83.0348	124.839	148.592	132.552	64.3885	41.543	57.2182	184.162	141.115	181.219	60.4555	53.8388	43.57
PF07074	1	TRAP-gamma	1882.57	104.587	158.809	95.2616	133.001	115.529	80.5225	78.5777	202.41	141.67	124.637	63.8224	62.4707	51.9541	119.62	94.6799	94.0641	91.5954	93.907	80.0404
PF07052	1	Hep_59	123.177	6.84317	6.10804	6.36988	7.5462	6.64192	6.29082	8.0633	7.11804	6.59074	6.99466	4.66993	6.87177	4.08701	8.6318	7.12629	6.90751	6.24368	7.38583	9.52959
PF07047	3	OPA3	761.431	42.3017	48.8643	27.072	45.0837	55.148	44.6648	40.488	44.1683	45.2559	42.6341	39.7652	28.1118	41.2788	46.324	48.868	40.478	38.9387	43.5414	40.7456
PF07035	1	Mic1	319.853	17.7696	21.2956	15.0907	22.5283	14.4915	22.4373	18.7978	17.5213	23.5763	16.1543	16.274	8.7459	12.261	17.8391	15.067	17.0616	19.7957	20.2139	20.7022
PF07034	1	ORC3_N	39.8962	2.21645	1.32066	2.38871	1.35445	3.42159	3.14541	2.23027	0.912569	1.062	4.66311	2.83026	0.312353	3.26961	1.43863	2.03608	2.23478	3.03178	1.94364	2.30025
PF07004	2	SHIPPO-rpt	2276.66	126.481	102.351	87.3868	121.707	150.548	188.475	121.807	91.6219	107.999	86.8288	111.088	89.9578	135.28	112.216	119.683	124.325	163.716	171.439	190.227
PF07001	1	BAT2_N	117.861	6.54783	4.93596	3.98118	8.90065	2.0127	5.03266	3.94587	3.46776	7.00917	8.16044	7.21717	1.24941	2.45221	9.20726	7.73711	9.75178	11.2354	13.0204	8.54377
PF07000	1	DUF1308	175.526	9.75143	6.93345	3.98118	6.57874	10.0675	14.0474	7.72018	8.57815	6.37197	9.32622	7.92473	5.62236	7.76532	12.0816	9.36598	15.034	16.5856	13.4111	14.1301
PF06991	1	Prp19_bind	369.934	20.5519	23.9369	16.5219	23.2191	28.7816	24.5342	24.0183	26.4645	21.6647	20.3178	15.1447	15.3053	15.9393	18.4145	19.9536	19.2781	19.2607	17.2984	19.8807
PF06978	2	POP1	47.9707	2.66504	1.98099	1.61835	6.19175	2.21397	4.19388	3.08807	2.00765	4.03558	5.99543	2.26421	1.24941	1.6348	2.87727	1.83247	2.64111	1.60506	1.55491	0.98582
PF06966	1	DUF1295	216.505	12.028	13.2066	12.9348	14.8989	5.03176	13.2107	12.0092	10.4033	14.2307	15.8213	8.06625	7.80884	6.94792	13.2354	12.8273	12.7992	12.4838	13.9942	16.5946
PF06951	1	PLA2G12	323.169	17.9538	21.2032	15.7256	21.0907	21.5359	21.9655	19.5218	17.3388	16.5671	12.8236	15.2834	12.1818	13.0784	18.4145	21.387	20.0298	17.1046	20.0428	17.8746
PF06916	1	DUF1279	1858.92	103.273	132.728	90.3667	123.833	102.245	91.6363	88.9845	123.268	111.722	118.4	69.6315	59.6595	80.9228	114.412	127.049	137.307	101.17	89.009	96.5709
PF06911	1	Senescence	656.232	36.4573	35.6578	24.8824	35.7961	39.449	41.3097	45.1201	33.4	34.8271	32.3087	35.9443	29.0395	31.8787	37.4045	37.2644	40.0229	45.8334	37.3179	38.7756
PF06905	1	FAIM1	98.5733	5.4763	4.95247	3.58306	6.38525	3.62286	6.08113	3.43119	5.2929	5.94717	8.50018	3.53783	2.18647	4.49571	6.61772	5.90464	6.29803	6.59858	7.5802	7.55795
PF06888	3	Put_Phosphatase	1120.6	62.2553	67.4708	51.5105	87.0425	67.6228	69.0564	59.9961	64.3489	71.1834	61.2816	58.1958	57.4793	53.4867	54.8522	71.8717	65.213	46.7679	58.5036	54.713
PF06870	1	RNA_pol_I_A49	1728.84	96.0467	90.7705	65.3829	95.3917	124.989	117.884	109.457	97.8274	81.7737	83.463	90.7396	79.1878	94.5816	96.9639	88.8831	89.0399	106.39	108.854	107.262
PF06859	1	Bin3	485.599	26.9777	21.1305	22.4936	28.2479	16.0593	26.0021	19.2198	19.5126	29.8081	27.9787	32.0131	18.7412	20.0264	35.3904	27.0799	33.9281	39.0564	34.5715	34.3394
PF06840	1	DUF1241	1640.3	91.1276	100.459	76.2395	110.291	109.088	112.606	95.3116	106.769	98.8144	95.9268	69.6244	54.9898	54.766	96.6762	105.673	93.4708	89.7103	87.0751	82.8072
PF06814	1	Lung_7-TM_R	1102.59	61.2551	72.136	45.0012	74.6997	49.6896	68.5679	63.3054	65.3399	68.8173	62.4857	62.5488	35.6177	46.5919	67.7366	62.6767	63.3825	67.6158	69.1664	57.2121
PF06809	1	NPDC1	877.921	48.7734	40.4501	35.7848	53.638	14.0889	33.3414	29.8462	36.2235	35.6873	36.1358	27.1691	18.7443	16.348	87.889	80.8264	93.4282	82.0364	72.6533	83.6304
PF06807	1	Clp1	768.15	42.675	48.2024	26.0767	47.0167	57.1607	50.4293	47.1789	42.3432	39.931	56.7883	37.4911	33.5499	35.557	42.2958	36.4459	32.7091	46.19	44.0934	44.6905
PF06784	1	UPF0240	400.931	22.2739	20.6402	17.7162	25.7345	30.1905	19.5015	20.4156	28.9047	22.9391	23.9817	20.9439	15.3053	18.8003	27.6218	22.3969	22.7542	20.3308	20.4082	22.3453
PF06777	1	DUF1227	188.867	10.4926	10.7303	8.75859	11.803	5.10421	10.9041	8.0633	7.11804	11.682	14.822	10.046	4.99765	7.35662	16.9759	12.4201	9.95494	11.9934	12.828	13.3086
PF06757	5	Ins_allergen_rp	11107.2	617.065	1154.67	1141.6	1619.54	112.51	108.179	89.0685	780.464	868.366	866.141	110.946	67.7838	67.4357	1001.86	1367.79	1452.62	111.174	99.3356	87.6788
PF06747	3	CHCH	11210.7	622.816	719.44	498.664	750.719	858.423	684.964	623.528	718.902	637.31	569.819	485.673	350.357	534.99	780.49	691.071	659.893	558.664	533.275	554.502
PF06743	2	FAST_1	1605.43	89.1904	84.4082	70.4668	102.357	84.3322	90.7975	85.6082	81.9396	94.5176	77.9472	73.608	55.9113	72.3524	96.4172	98.1778	92.8451	108.967	116.813	117.96
PF06740	2	DUF1213	2610.84	145.047	115.889	147.901	212.066	34.0147	99.395	57.3009	78.4791	122.342	148.054	114.06	47.6058	61.3052	232.201	206.632	234.104	217.821	240.226	241.449
PF06732	1	Pescadillo_N	808.18	44.8989	47.7088	32.2475	67.9158	41.2604	50.1169	46.3211	43.2558	49.0642	67.282	35.9443	21.5524	29.8352	52.3663	51.1057	49.5716	41.8582	43.1488	37.6255
PF06730	1	FAM92	93.1947	5.17748	8.25411	3.98118	6.77223	5.83684	7.96837	7.03394	4.0153	5.30998	4.66311	5.3775	3.74824	3.67831	4.89135	6.92268	4.67273	3.03178	1.94364	5.0934
PF06728	2	PIG-U	1991.8	110.656	110.237	80.6905	121.447	116.94	112.344	111.342	106.482	100.405	97.434	101.742	75.2647	82.1489	130.34	127.253	122.304	131.437	134.698	129.294
PF06703	1	SPC25	1416.03	78.6684	107.303	61.5112	98.3386	96.2072	74.2317	77.3733	121.007	94.1332	100.528	64.3885	48.521	47.0006	86.6058	75.7423	65.8753	64.024	66.8612	66.3786
PF06702	3	DUF1193	2386.18	132.565	140.468	104.108	154.79	78.0727	101.712	107.906	118.074	143.607	128.555	106.981	72.7783	84.4622	188.74	193.281	215.758	174.616	142.84	129.425
PF06701	2	MIB_HERC2	1937.86	107.659	98.559	81.015	119.578	78.6946	112.606	88.5521	68.6252	100.777	121.744	106.954	66.2189	86.6447	116.817	134.992	145.568	143.203	135.858	131.449
PF06679	1	DUF1180	446.34	24.7966	24.9274	16.1238	24.767	37.0337	29.1475	30.366	27.3771	23.3639	24.8144	23.9157	19.6783	24.9308	23.3059	21.7861	23.5282	26.216	24.6842	20.3736
PF06664	2	MIG-14_Wnt-bd	355.6	19.7556	14.8574	15.3275	19.1557	13.0826	20.3319	20.4156	12.5935	15.2927	16.654	22.3591	9.3706	16.348	20.1409	23.4149	24.9889	33.1712	29.349	28.7465
PF06662	1	C5-epim_C	1506.6	83.6998	96.0812	63.0997	100.405	88.1402	100.857	83.5838	98.7363	97.4806	87.7247	73.3236	57.17	54.3573	93.5198	76.5628	80.4522	84.5456	84.7952	85.7614
PF06658	1	DUF1168	112.718	6.26213	6.43821	3.98118	7.15922	8.65462	4.82296	5.66146	8.03061	8.49596	7.1612	5.66052	4.6853	6.53922	4.89135	6.52768	5.68854	5.3502	5.24783	7.72226
PF06653	1	Claudin_3	630.505	35.0281	28.0673	20.9012	25.928	61.9912	47.5334	46.1495	39.058	29.7359	30.6433	35.5198	28.1118	28.2004	30.499	24.2334	28.849	44.0553	43.7319	37.2969
PF06652	5	Methuselah_N	814.261	45.2367	57.4486	39.6127	57.6723	37.0337	39.6322	31.7385	39.788	54.1618	56.9566	37.6425	22.4894	28.6091	55.2263	70.9208	66.2552	37.6297	40.039	41.4044
PF06644	1	ATP11	1491.41	82.8562	73.9601	57.0443	69.4638	142.902	84.924	91.7929	117.539	67.0565	64.1178	78.6813	54.9711	99.3144	87.1812	69.2451	61.7613	86.6732	93.8778	90.9058
PF06638	1	Strabismus	179.815	9.9897	8.58428	6.36988	7.35271	7.04446	10.6944	10.6367	4.92787	11.682	9.32622	10.8965	7.80884	12.6697	10.9422	8.76126	9.95494	14.269	14.5851	13.3086
PF06625	1	DUF1151	285.08	15.8378	12.5462	12.7398	17.9948	10.6673	14.6786	18.7	12.2284	12.7439	11.8226	13.4437	13.1188	13.4871	16.6882	19.3428	15.6435	22.2925	26.2391	20.7022
PF06602	4	Myotub-related	2918.87	162.159	148.68	120.232	177.239	106.47	153.114	136.249	141.264	154.542	159.875	138.272	92.769	105.854	214.126	197.327	218.125	224.029	216.212	214.488
PF06588	1	Muskelin_N	459.928	25.5516	27.2386	18.7115	26.8625	21.3346	26.2118	22.6458	22.2667	28.6739	37.3049	22.3308	19.3659	16.7567	27.9095	24.6366	30.6775	30.8564	28.3771	27.7673
PF06585	27	JHBP	44300.7	2461.15	2967.12	1860.24	3349.11	2353.37	2429.52	2096	3080.45	2550.33	2475.22	1489.64	1289.94	1316.13	2945.89	3185.35	3368.21	2465.97	2579.8	2498.36
PF06584	1	DIRP	378.357	21.0198	23.7718	18.5125	25.7345	21.5359	22.8567	15.4404	16.2437	23.7887	29.1444	21.227	13.1188	12.6697	26.1831	23.2113	19.0972	22.4708	20.0195	23.3311
PF06565	1	DUF1126	2660.01	147.778	153.195	115.785	170.641	101.152	139.205	95.876	110.786	135.298	137.737	115.603	73.403	107.529	195.643	213.624	226.877	195.725	170.07	201.858
PF06553	1	BNIP3	5456.11	303.117	344.22	222.862	299.408	255.613	229.363	250.676	467.816	384.525	362.405	277.8	179	182.277	416.415	344.214	359.93	320.472	292.275	266.835
PF06546	1	Vert_HS_TF	608.48	33.8044	30.8704	24.2852	34.759	22.9448	42.3582	38.0862	31.3924	29.0987	39.4699	30.8499	20.9277	26.9743	40.8572	39.5	39.6166	37.6297	42.3714	36.4885
PF06524	1	NOA36	641.45	35.6361	29.2196	23.688	44.3097	47.4998	40.8903	39.6302	35.9552	30.5855	38.8037	29.1517	19.9906	25.3395	35.1027	40.3144	38.1945	41.3749	40.8164	40.5829
PF06522	1	B12D	552.342	30.6857	52.8445	38.4661	53.9302	9.4597	8.38776	5.83302	65.7013	57.078	41.1353	4.38691	3.74824	4.08701	29.3481	73.6614	76.3422	13.9159	7.77262	6.24353
PF06512	1	Na_trans_assoc	387.121	21.5067	11.8859	15.1285	22.6386	8.25208	20.3403	15.6119	11.168	17.3573	13.9927	18.8212	11.2447	11.4436	21.0041	19.3448	23.9731	45.6693	48.2023	51.0425
PF06487	1	SAP18	3670.03	203.891	97.8938	83.7958	103.207	306.535	287.895	264.545	89.6143	140.821	148.553	284.017	187.381	226.42	188.461	157.593	163.145	320.307	331.002	288.845
PF06482	1	Endostatin	157.968	8.77598	7.9256	5.17553	4.06334	2.0127	10.0653	7.2055	7.84809	10.62	7.49428	9.57195	7.18413	9.80883	14.6971	6.51546	6.70435	13.3737	14.5773	13.1246
PF06480	1	FtsH_ext	2067.92	114.884	103.526	85.7944	125.577	163.633	242.826	140.507	81.5837	115.333	120.908	106.17	53.7248	83.7837	126.606	96.1031	92.2356	118.061	107.872	103.675
PF06477	7	DUF1091	415.775	23.0986	30.8704	37.22	54.5648	11.8749	8.80715	8.20912	28.4722	32.0744	38.4707	7.92473	9.68296	8.58273	36.2536	28.5113	38.804	12.3055	10.4957	12.6514
PF06472	2	ABC_membrane_2	6794.64	377.48	511.996	332.631	555.366	355.175	343.127	346.435	413.633	448.886	418.024	318.252	271.435	274.647	446.658	379.754	357.88	339.559	348.298	332.885
PF06469	1	DUF1088	1577.9	87.6613	74.9473	91.368	132.929	32.2032	74.6322	48.3935	34.1301	69.7179	73.6172	73.3052	39.3565	54.3573	103.869	116.26	117.631	145.711	139.551	155.924
PF06468	1	Spond_N	779.479	43.3044	32.6863	20.5031	37.5375	34.2159	48.5651	44.4339	37.2328	32.2847	26.1467	44.2936	21.8647	38.8266	41.4327	51.7409	40.6324	74.7244	81.0498	71.3077
PF06467	2	zf-FCS	1412.62	78.4789	74.7822	68.4762	100.728	34.7996	69.7212	58.3302	52.1989	76.0389	97.8987	69.766	35.2959	49.461	107.322	105.465	120.272	98.8003	95.2384	98.025
PF06466	1	PCAF_N	694.849	38.6027	30.045	28.8635	33.8612	43.4744	64.1664	55.9284	44.5023	48.2146	45.5469	25.3308	21.24	24.9308	42.0081	41.5361	38.6008	39.5915	33.8193	33.1893
PF06464	1	DMAP_binding	770.499	42.8055	29.2196	28.0673	33.4742	50.9214	48.8587	45.8064	29.5782	40.993	34.9733	50.4721	32.7971	33.1048	43.7345	48.0515	51.8063	59.7439	57.1411	51.7556
PF06456	1	Arfaptin	1263.32	70.1844	79.0744	54.7412	90.3609	75.6776	79.0547	75.143	80.9175	60.5337	87.5998	51.6523	39.3565	56.4008	64.7385	80.7795	95.728	58.3172	71.1372	62.1067
PF06454	1	DUF1084	492.854	27.3808	26.3917	17.5172	33.8612	13.8876	26.8408	22.3027	18.4339	29.0987	22.1331	26.746	17.4918	19.6177	31.0745	32.3737	36.5692	37.6297	33.2362	47.648
PF06441	4	EHN	7402.04	411.225	365.438	205.624	358.63	503.284	505.193	533.763	382.591	385.619	334.078	466.273	324.598	332.102	332.609	375.655	416.876	537.495	556.147	486.065
PF06427	1	UDP-g_GGTase	2277.74	126.541	145.936	105.519	151.642	100.997	134.408	114.583	121.238	162.617	143.484	122.123	68.1243	96.4535	146.697	142.145	116.841	142.766	130.399	131.771
PF06424	1	PRP1_N	402.167	22.3426	25.0925	21.4446	26.5085	19.7245	22.2276	22.3027	16.9738	26.3502	31.3078	22.2176	11.8694	16.348	24.169	27.8943	25.3932	22.1142	20.0195	20.2093
PF06423	2	GWT1	410.931	22.8295	17.994	11.5633	19.5427	26.7689	24.3245	27.7926	23.7268	23.1515	68.6143	17.2646	15.93	13.8958	23.3059	18.3247	20.113	20.5501	18.4646	19.603
PF06419	1	COG6	302.321	16.7956	17.1686	17.1191	22.8321	13.8876	15.7271	16.1266	15.8787	20.1779	20.3178	12.1701	8.7459	8.99143	23.0181	16.8995	18.4979	17.4773	19.0477	18.2377
PF06414	1	Zeta_toxin	2513.09	139.616	159.304	108.885	152.278	163.029	147.205	135.189	163.397	137.8	139.377	102.314	95.5801	113.21	159.401	151.688	143.229	150.341	141.108	149.751
PF06413	1	Neugrin	1447.15	80.397	74.4521	60.912	89.8656	57.7645	92.322	70.6825	52.1989	75.1893	80.7584	83.7758	47.7932	56.8095	93.5112	100.432	108.692	105.406	98.3287	98.2534
PF06400	1	Alpha-2-MRAP_N	658.413	36.5785	35.529	25.4795	33.0872	40.878	40.494	43.643	43.42	34.1963	41.968	32.548	24.6759	33.9222	34.4783	27.4871	29.8648	47.0193	48.8126	40.9099
PF06398	1	Pex24p	887.308	49.2949	39.2466	39.0155	55.1337	26.9702	52.0041	31.3954	30.8448	36.4838	40.6357	46.6951	21.5524	31.47	72.6769	86.3299	81.8642	64.1649	65.4288	65.396
PF06396	1	AGTRAP	4349.74	241.652	187.076	131.578	190.956	247.369	299.653	295.082	175.396	185.851	156.171	226.875	179.641	245.629	242.631	270.996	252.531	346.91	349.272	366.12
PF06382	2	DUF1074	6579.6	365.533	354.823	274.349	384.293	557.726	551.952	388.275	354.701	324.459	280.754	356.343	295.546	445.394	293.93	447.726	386.319	251.046	295.832	336.135
PF06374	1	NDUF_C2	2729.64	151.646	159.344	90.9699	157.569	246.757	127.704	135.36	209.891	140.183	101.416	132.173	104.326	182.689	212.325	154.545	160.295	151.125	128.727	134.236
PF06371	4	Drf_GBD	4309.78	239.432	196.09	182.338	253.821	171.482	255.445	203.447	171.64	236.827	233.807	237.864	142.121	168.794	321.647	294.234	291.946	317.317	333.643	297.317
PF06367	1	Drf_FH3	205.658	11.4254	4.6223	5.97177	7.93319	13.8876	16.3561	14.6066	4.5957	8.49596	7.32774	14.7174	8.12119	8.99143	9.20726	8.92008	8.12648	21.7575	19.8251	22.1941
PF06350	1	HSL_N	848.051	47.114	40.1034	37.6201	50.308	39.0464	45.9083	42.8899	33.2175	46.7172	44.521	36.3689	24.3636	27.383	58.961	58.5862	72.1225	71.1576	58.3131	60.4636
PF06327	1	DUF1053	343.43	19.0794	13.5367	19.7068	18.7688	4.62921	14.6786	10.6367	9.3082	16.7795	11.4912	15.991	6.87177	7.76532	34.5272	27.8943	31.4901	30.6745	31.8757	36.804
PF06325	1	PrmA	3659.79	203.322	299.657	190.499	254.636	183.156	176.562	157.831	285.815	251.612	259.8	133.226	95.8925	126.289	267.318	281.729	274.635	151.767	127.31	142.058
PF06320	1	GCN5L1	1818.19	101.01	84.7829	72.1927	95.0957	121.859	118.301	112.555	82.6021	94.5728	86.7671	105.324	83.9419	79.6763	102.195	104.097	128.086	115.322	119.093	111.726
PF06309	1	Torsin	1071.14	59.5079	74.287	47.2128	63.0785	91.5779	64.7955	65.4997	84.3214	70.5165	64.6124	68.7754	44.3542	72.7488	48.6258	41.3325	34.2734	40.3048	47.3412	47.4837
PF06297	3	PET	12516.8	695.377	501.158	388.971	642.437	477.771	764.557	815.263	433.996	468.85	437.395	624.357	502.005	619.17	657.461	714.775	703.51	1166.72	1250.57	1347.81
PF06294	1	DUF1042	2229.68	123.871	130.488	105.302	138.38	143.882	155.966	130.157	124.248	119.802	125.143	110.307	90.5825	125.087	108.516	129.234	145.586	121.189	111.682	114.125
PF06278	1	DUF1032	405.488	22.5271	23.1115	19.3087	24.1865	17.5105	30.4056	30.0229	19.894	24.8507	27.9787	18.5226	18.1196	10.6262	24.7618	17.5123	25.1921	25.3189	25.656	22.5096
PF06271	1	RDD	2163.53	120.196	145.512	98.9322	150.148	131.027	132.105	118.548	122.102	119.394	129.734	95.8044	74.3401	88.6228	141.274	129.291	121.085	127.691	120.117	117.806
PF06268	1	Fascin	267.441	14.8578	19.8099	11.5454	15.4794	2.41524	10.0653	10.9798	17.7038	16.9919	21.6502	7.92473	9.99531	6.94792	31.0745	22.8041	23.5668	14.9806	10.69	12.8157
PF06248	1	Zw10	803.675	44.6486	44.242	31.2542	45.4707	59.3747	45.2939	51.9825	52.564	51.1882	48.3398	39.3421	33.1095	33.5135	43.159	41.3345	48.058	44.1588	43.1488	48.1409
PF06246	1	Isy1	206.58	11.4767	12.1715	7.76329	14.3184	14.894	11.3235	11.3229	18.7989	15.9299	13.3232	8.34927	9.05825	7.76532	10.9336	10.1804	10.3613	12.6621	8.55202	8.87238
PF06244	1	DUF1014	1482.76	82.3755	65.7968	61.125	77.097	69.3597	93.6221	69.8247	67.9481	78.1671	83.453	90.7693	45.613	55.2605	119.119	93.9143	87.9225	113.422	106.342	104.002
PF06239	1	ECSIT	493.263	27.4035	26.5782	18.9106	26.7019	39.449	29.7766	34.6293	21.9017	20.3903	25.1475	28.4441	22.4894	29.8352	29.0604	26.8763	21.9415	32.4579	33.0419	25.6313
PF06237	1	DUF1011	2375.79	131.988	143.456	104.53	155.955	144.584	147.977	133.986	131.207	127.238	120.075	106.578	101.499	127.171	143.288	140.125	136.316	137.077	133.262	141.465
PF06229	1	FRG1	299.774	16.6541	19.6448	15.5266	18.9622	24.1524	15.9367	17.1559	16.2437	16.5671	17.4867	14.4343	9.3706	13.4871	16.6882	14.049	16.4561	16.9423	16.1322	20.5379
PF06221	1	zf-C2HC5	457.761	25.4311	18.6543	16.3228	25.9357	42.8706	41.9388	33.111	23.9093	20.3903	24.6479	19.6703	14.993	25.7482	24.6956	28.0979	24.7858	26.5727	24.8786	20.5379
PF06220	1	zf-U1	142.215	7.90083	7.75886	6.17082	9.67462	19.7245	12.7913	9.95045	6.38798	8.92076	5.66235	6.93414	3.43589	3.67831	8.34408	5.43838	9.14229	5.70688	6.41401	6.07922
PF06218	1	NPR2	159.252	8.84734	9.07952	6.96706	8.12668	10.4499	7.75868	9.43577	10.7683	8.49596	10.9916	9.48138	7.18413	9.80883	10.3582	6.71907	9.34546	8.56032	8.16329	7.55795
PF06209	1	COBRA1	941.593	52.3107	48.3691	41.0061	60.5631	38.6439	64.5858	53.5266	38.8754	66.2685	57.4562	53.3504	31.5477	39.2353	57.2576	59.643	54.2443	57.0688	56.3656	63.5854
PF06202	1	GDE_C	2510.24	139.458	171.131	127.895	209.394	26.3946	54.5205	37.2284	97.4624	195.945	186.211	60.9921	26.1877	40.0527	351.467	333.932	373.184	73.0463	69.7767	75.4152
PF06201	1	PITH	212.414	11.8008	11.0605	10.152	8.70716	25.1588	14.8946	14.5826	16.2437	13.8059	17.4867	11.1795	6.56255	10.2175	8.05635	10.384	8.32965	9.27368	7.77456	8.54377
PF06179	1	Med22	2722.5	151.25	144.554	115.279	170.194	197.43	150.143	148.502	159.121	148.042	151.22	141.684	107.571	126.701	171.81	147.101	161.9	160.035	167.184	154.025
PF06159	1	DUF974	286.687	15.9271	14.0931	11.5454	17.0273	19.1207	22.4373	19.3862	17.1563	16.1423	14.6555	14.8589	10.62	13.0784	15.2495	14.049	12.7992	16.9423	20.6026	16.9232
PF06148	1	COG2	468.32	26.0178	30.7053	19.9059	27.0889	25.36	29.3572	32.9394	33.035	27.1871	27.6456	21.0104	18.7412	22.4786	24.169	24.1948	27.4269	28.1777	25.073	23.824
PF06119	2	NIDO	5827.39	323.744	253.096	211.958	278.451	330.361	374.667	297.299	204.501	344.329	296.737	420.788	202.396	253.006	373.423	333.325	355.627	477.585	454.427	365.419
PF06110	2	DUF953	2211.61	122.867	140.32	97.5388	138.231	229.464	181.385	163.668	161.888	152.715	126.205	83.7758	63.111	85.0099	117.936	101.607	92.8451	93.8068	89.6018	92.5028
PF06102	1	DUF947	691.094	38.3941	35.4927	26.6739	36.394	64.4065	45.2939	43.058	42.1607	34.192	35.9726	42.1511	31.2353	40.0527	36.2536	29.5232	24.7858	40.303	43.9263	39.2192
PF06101	1	DUF946	148.669	8.25937	4.6223	4.97647	7.73969	8.25208	10.0255	12.0109	3.46776	5.30998	5.16439	17.4061	6.55942	11.4436	4.3159	6.31185	5.28221	11.7704	13.9942	10.0159
PF06098	1	Radial_spoke_3	367.896	20.4387	19.1495	20.7041	27.6694	13.4851	34.3961	15.6119	10.2244	16.1487	14.4856	22.6195	10.3077	15.9393	18.7022	22.1933	25.5984	29.7828	23.6036	27.2744
PF06094	2	AIG2	1788.7	99.372	237.205	143.637	279.972	36.8324	40.6785	41.502	167.201	148.051	126.142	43.7275	28.1118	25.3558	105.308	83.5404	96.9733	63.8867	65.695	54.8773
PF06090	2	Ins_P5_2-kin	67.9609	3.7756	2.97148	3.384	6.19175	3.22032	3.77449	2.40183	3.10273	4.46038	3.66554	4.85956	1.87412	2.04351	5.17908	3.555	2.43795	4.81518	5.83092	4.19302
PF06079	1	Apyrase	902.885	50.1603	57.4486	38.2193	55.5323	56.9595	71.5057	57.3009	45.811	59.4717	50.628	44.1521	28.1118	38.8266	49.5609	56.261	50.3842	47.7951	47.4326	47.4837
PF06068	1	TIP49	1810.1	100.561	120.91	95.1123	147.975	84.3362	104.916	99.2163	93.604	96.8561	113.448	75.5581	54.9523	62.5313	110.835	123.387	131.673	105.411	100.681	88.6942
PF06058	1	DCP1	3235.94	179.774	205.361	130.981	220.581	263.056	219.969	205.014	224.277	169.69	220.452	134.863	133.063	152.037	164.58	177.109	151.112	158.366	159.04	146.389
PF06046	1	Sec6	549.856	30.5475	31.0355	25.8776	30.6647	37.8388	32.5026	32.0816	32.1224	28.0367	34.4737	22.6421	22.1771	17.5742	37.9799	30.5412	32.7091	35.668	31.0982	34.8323
PF06031	2	SERTA	727.504	40.4169	34.9974	33.84	44.509	20.3283	33.9704	31.2221	29.142	39.7186	35.6361	41.0388	22.8018	28.6091	50.9276	51.9323	53.6348	57.2543	63.557	54.3844
PF06026	1	Rib_5-P_isom_A	375.077	20.8376	32.5212	21.2993	35.2156	21.5359	16.1464	19.7293	22.9967	17.6291	27.3125	11.8871	12.1818	11.0349	24.4568	26.2655	22.3478	18.1907	16.9097	17.4162
PF06025	1	DUF913	3025.88	168.104	162.606	143.283	203.914	83.5271	183.273	130.385	114.436	180.114	193.357	156.372	86.8342	113.619	232.483	180.804	193.819	232.912	214.578	219.562
PF06017	1	Myosin_TH1	434.231	24.124	19.4781	15.9008	29.6043	22.1558	28.3548	30.0281	17.8937	19.1138	22.1498	25.1907	11.8694	23.7047	24.7445	21.7922	22.2239	31.5787	35.1799	33.2681
PF06012	1	DUF908	219.181	12.1767	10.07	9.35577	14.3184	1.00635	10.275	9.95045	7.30055	14.0183	12.1574	8.77381	4.37295	6.53922	18.7022	16.8995	12.1613	19.9848	23.9068	19.3878
PF06009	1	Laminin_II	1959.7	108.872	66.1996	50.5609	68.3028	134.545	171.53	97.3428	44.7159	64.3569	77.9405	225.682	101.203	127.515	61.2944	69.746	67.8216	196.347	171.808	162.793
PF06003	2	SMN	3700.74	205.597	300.08	157.219	316.923	107.076	139.027	122.821	219.929	291.412	288.886	102.597	81.2119	98.0883	353.872	337.175	381.929	137.646	129.775	135.072
PF05997	1	Nop52	453.814	25.2119	27.8774	20.304	39.2789	23.1461	32.7123	27.9642	21.9017	26.9747	50.1767	18.3967	15.3053	15.1219	20.7163	23.8222	24.1763	27.1077	19.8154	19.0165
PF05995	1	CDO_I	861.122	47.8401	84.8539	47.1769	91.7154	43.2972	27.4699	29.8513	69.7203	52.2502	48.2066	28.1569	21.5524	19.209	50.0645	66.5595	86.5471	38.3431	28.3771	27.7706
PF05986	3	ADAM_spacer1	1078.32	59.9065	47.3786	33.0637	49.6134	47.4998	67.7312	51.8127	42.3432	56.0734	47.134	52.6415	34.9836	39.2353	59.7839	66.2052	66.2532	115.315	97.8312	103.419
PF05978	2	UNC-93	5939.6	329.978	508.414	356.707	551.101	127.877	207.387	182.539	385.657	520.722	476.828	204.629	127.262	154.08	580.474	427.846	421.834	245.399	253.303	207.536
PF05971	1	Methyltransf_10	205.954	11.4419	17.6011	12.5407	14.5119	14.894	17.6143	11.4945	16.4262	15.503	16.1543	9.05684	7.80884	9.80883	6.90544	8.75515	9.99761	6.2419	5.05346	5.58631
PF05970	1	PIF1	174.247	9.68038	5.6128	5.57365	5.41779	3.22032	6.50052	7.03394	2.92022	8.70836	5.99543	11.038	6.24707	8.99143	10.9336	13.827	13.6119	21.4632	18.278	18.8735
PF05965	1	FYRC	552.729	30.7072	26.2481	27.2711	34.6351	7.447	28.5184	18.3569	19.894	28.0367	41.4584	24.3403	15.3053	21.6612	51.5491	40.518	46.7699	45.2983	37.8038	37.6173
PF05953	1	Allatostatin	119.29	6.6272	6.43821	8.55953	12.19	3.42159	3.14541	2.91651	5.84044	7.00917	4.54986	3.2548	5.62236	2.45221	8.05635	12.0129	9.14229	6.95526	8.94074	8.78201
PF05920	1	Homeobox_KN	12.8111	0.711728	0.495247	0.597177	1.16095	0.20127	0.629082	0.171559	0.730055	0.849596	0.832698	0.141513	0.312353	0.817402	0.575454	1.01804	1.21897	0.71336	1.36055	0.98582
PF05916	3	Sld5	158.969	8.83163	12.8764	8.16141	10.2551	11.0699	7.75868	8.92109	13.6885	10.62	11.8243	4.10388	7.49648	5.31312	9.20726	9.16237	7.72016	6.06356	7.00488	7.72226
PF05915	1	DUF872	385.485	21.4159	23.1198	13.952	28.8304	12.2553	21.1791	25.5624	22.5624	26.7623	14.8187	13.639	14.3683	14.7132	25.3343	22.0386	24.5826	29.7863	30.1284	21.8523
PF05914	1	RIB43A	584.478	32.471	30.5485	26.8451	31.1523	46.6947	46.8519	34.3119	27.3771	25.4879	19.1521	28.4455	21.0682	43.731	30.2113	46.6242	34.9439	27.4644	28.5715	34.9966
PF05907	1	DUF866	196.082	10.8934	11.3907	7.16612	11.6095	15.4978	14.0495	9.60733	11.6809	10.1952	8.99314	9.62572	8.44604	9.40013	10.0704	6.92268	9.95697	13.5538	14.7717	13.1443
PF05903	3	Peptidase_C97	2269.77	126.099	126.735	100.326	151.698	148.336	159.789	117.861	114.984	126.545	116.411	108.258	100.89	125.471	113.298	139.675	141.401	118.609	137.221	122.266
PF05902	1	4_1_CTD	3123.86	173.548	108.137	87.2077	134.278	98.8378	195.896	125.395	66.4898	120.643	117.74	207.252	115.571	139.097	190.185	167.669	183.86	349.55	367.659	348.395
PF05891	1	Methyltransf_PK	213.203	11.8446	12.2161	10.5521	16.4468	15.8661	13.6301	13.5532	9.49072	11.8943	15.6547	10.8965	7.80884	6.53105	12.8384	11.1985	9.34546	10.2973	14.1536	10.8292
PF05890	1	Ebp2	273.952	15.2195	14.3622	10.9482	25.1559	13.4851	23.4857	19.3862	15.6962	14.8679	21.8167	12.3116	5.93471	8.17402	16.9759	19.75	17.2688	12.3055	10.69	11.3369
PF05889	1	SLA_LP_auto_ag	146.552	8.14177	11.3907	8.55953	9.67462	4.83048	5.03266	8.0633	8.94318	8.49596	10.3255	6.93414	7.49648	6.13052	13.2354	7.5335	7.517	7.66862	7.38583	7.3345
PF05873	1	Mt_ATP-synt_D	433.927	24.1071	22.6163	21.2993	30.3783	19.1207	44.6816	21.2734	8.94318	21.4523	21.4836	35.8028	21.5524	28.6091	23.8813	24.6366	28.4427	14.6239	21.9631	23.1668
PF05856	1	ARPC4	626.681	34.8156	40.9404	28.6645	40.2464	44.7303	35.2286	37.9146	41.6131	39.2938	39.4699	35.0952	20.6153	27.7917	36.2536	34.6134	25.8016	34.7763	33.2362	30.3961
PF05843	1	Suf	378.547	21.0304	16.6733	15.7316	38.6985	13.6864	31.4541	19.5578	12.2284	21.6647	35.1399	20.0949	8.43354	12.6697	24.7445	21.9897	23.3636	22.6545	15.9378	23.824
PF05840	1	Phage_GPA	69497.8	3860.99	4524.08	4135.69	4158.73	3455.6	3792.74	3911.56	4236.69	4427.67	3988.79	3296.41	3180.38	4441.76	3183.41	3994.59	3652.45	3331.93	3806.23	3979.1
PF05835	1	Synaphin	3363.67	186.871	165.32	163.425	221.431	101.917	167.046	139.476	181.422	180.219	143.68	115.629	92.7908	96.8622	276.198	264.915	249.276	269.101	279.12	255.845
PF05833	1	FbpA	718.323	39.9068	46.2247	31.0532	48.1815	26.9702	46.334	39.1156	29.7498	41.2054	50.1284	36.5104	20.9277	31.8787	48.6028	51.7165	49.9149	37.0947	42.9544	39.7598
PF05832	1	DUF846	538.475	29.9153	32.191	20.9012	33.4974	39.449	30.1959	28.2833	42.345	27.8158	29.6441	23.9171	24.6759	28.6091	36.829	33.3917	24.7858	28.3561	25.656	27.9316
PF05826	4	Phospholip_A2_2	2324.37	129.132	98.2239	55.7365	97.1332	180.942	156.038	176.198	106.46	86.8712	82.2639	160.9	119.631	123.828	114.766	116.999	140.588	165.291	167.847	174.654
PF05822	1	UMPH-1	973.73	54.0961	57.2588	42.2005	62.885	65.6141	62.0694	61.4801	64.9749	58.9004	46.6311	50.9475	39.6689	43.3223	51.5031	44.58	49.1652	57.3702	58.3092	56.849
PF05821	1	NDUF_B8	3080.98	171.166	198.483	120.632	173.76	271.31	163.742	154.404	210.256	197.954	136.396	147.176	111.51	168.385	243.377	181.185	170.418	146.415	141.892	143.687
PF05817	1	Ribophorin_II	1742.32	96.7956	125.301	71.4621	110.484	113.516	107.573	99.851	119.364	118.99	118.34	80.3794	68.093	67.8444	114.228	83.2941	77.8091	93.0935	95.804	76.894
PF05811	2	DUF842	424.945	23.6081	23.0983	16.7269	31.9262	39.8515	31.0347	28.2181	27.8972	24.0032	23.2623	19.5104	14.0403	18.8003	20.4286	20.9716	24.991	18.7257	21.5783	19.8807
PF05804	1	KAP	299.8	16.6555	13.7018	14.1332	17.4143	2.81778	11.5332	10.6367	14.2361	12.5315	17.1536	9.7644	9.68296	8.99143	31.9377	29.3196	28.0364	21.4008	24.4918	22.0166
PF05793	1	TFIIF_alpha	494.592	27.4773	29.8799	25.4795	30.1848	24.3537	25.2031	26.9348	23.9093	31.8599	31.8041	25.7554	17.1794	18.3916	30.2113	32.1701	25.8016	31.2095	37.3179	26.9457
PF05786	1	Cnd2	11552.9	641.83	330.825	347.853	520.311	247.365	725.237	371.769	211.534	379.973	396.221	757.075	327.659	491.259	749.056	779.04	987.963	1338.44	1233.88	1357.48
PF05783	1	DLIC	1045.02	58.0564	52.3327	38.8165	59.2087	20.9321	54.5205	46.1495	55.6558	63.5541	65.9497	41.1803	36.5453	40.4614	91.336	76.1576	78.4957	79.174	73.8952	70.6504
PF05773	6	RWD	6302.58	350.143	361.796	263.954	420.289	363.514	345.198	346.322	406.495	361.544	444.196	292.213	231.454	261.953	355.915	384.282	409.091	364.703	351.134	338.526
PF05769	1	DUF837	406.632	22.5907	22.6163	15.5266	23.7996	25.1588	26.4214	23.2343	23.9093	18.2663	20.8175	21.227	15.93	23.296	26.6176	21.8207	21.5352	25.8664	24.2955	26.2935
PF05764	1	YL1	673.844	37.4358	25.4012	26.2758	47.2121	18.3156	40.471	25.5624	18.8354	29.5235	30.9764	42.8785	20.303	26.5656	40.8572	45.1216	43.6799	61.176	64.1401	66.5494
PF05761	2	5_nucleotid	4437.91	246.551	268.47	186.715	266.071	246.775	217.656	235.963	276.017	259.352	237.534	207.288	146.21	183.916	319.46	316.93	322.678	250.145	243.223	253.509
PF05753	1	TRAP_beta	2465.96	136.998	156.011	98.6376	151.679	186.636	158.984	137.632	139.203	120.855	159.292	112.729	87.4964	100.9	126.013	110.948	106.451	169.102	171.929	171.464
PF05746	1	DALR_1	2080.45	115.581	147.725	92.7634	155.181	99.6288	97.0883	102.569	114.619	132.537	126.56	103.729	73.403	85.8273	132.354	136.578	130.048	121.45	117.979	110.412
PF05741	1	zf-nanos	1115.63	61.9793	73.7901	51.1581	79.9123	56.1483	59.3581	58.5018	69.3552	59.8965	120.6	44.2936	34.0465	40.8701	52.3605	73.299	68.4616	59.2089	58.5036	55.8631
PF05739	4	SNARE	11023.3	612.407	607.453	431.952	700.042	584.487	566.172	412.82	536.766	627.939	523.484	572.419	311.482	576.269	1051.11	781.853	724.324	691.424	642.954	680.367
PF05731	1	TROVE	382.217	21.2343	16.8384	14.3322	18.9622	6.23938	16.1464	18.875	19.0033	19.5407	47.7969	11.8871	13.7435	11.0349	26.4709	27.0249	28.2395	26.9614	29.5453	29.5746
PF05729	1	NACHT	925.579	51.4211	36.7721	37.4151	50.2945	43.265	55.959	63.676	33.2449	39.1239	37.7995	70.1594	43.8888	48.2308	42.9029	46.6609	44.7079	77.6278	78.3812	75.4695
PF05721	1	PhyH	981.256	54.5142	99.7097	66.6847	96.901	35.8261	30.6153	25.2467	101.48	70.765	84.2557	22.6421	18.1165	26.1569	65.314	78.7964	73.5447	31.0312	26.2391	27.9316
PF05719	1	GPP34	1558.75	86.5972	97.5669	66.844	96.5585	73.0329	73.502	71.7805	101.113	80.7138	80.6002	64.8838	50.2889	57.4675	124.778	124.364	118.572	89.0648	94.9779	92.6424
PF05712	1	MRG	428.013	23.7785	24.0987	23.688	24.38	17.913	21.3888	18.8612	16.0612	21.4311	26.6463	22.9251	12.1818	17.9829	35.3904	30.9484	30.6775	28.7127	26.8222	27.9036
PF05705	2	DUF829	3413.31	189.628	164.917	107.301	139.011	169.254	150.56	159.226	174.483	190.932	137.227	123.963	105.888	122.61	299.817	275.378	269.318	291.302	270.555	261.569
PF05700	1	BCAS2	463.889	25.7716	32.191	19.7009	29.9913	37.8388	29.9862	31.5669	44.1683	31.0103	28.8114	19.3873	20.9277	22.4786	21.5795	16.2887	16.6593	21.5791	23.1293	16.5946
PF05699	1	Dimer_Tnp_hAT	470.192	26.1218	21.7909	18.1144	24.767	29.1842	30.6153	34.8266	23.9093	23.1515	25.1475	31.5574	17.8041	19.6177	24.7445	30.134	23.1605	30.4551	32.4588	28.7531
PF05694	1	SBP56	1347.52	74.8623	134.253	61.3101	76.4295	45.3462	35.0189	41.3458	110.786	107.899	105.918	25.3308	25.613	33.1048	149.618	136.212	139.776	43.1583	34.0137	42.3903
PF05693	1	Glycogen_syn	4422.21	245.679	365.863	255.988	377.295	109.551	150.351	157.207	266.835	342.812	296.745	159.613	102.14	149.585	353.3	348.347	367.463	198.769	205.863	214.488
PF05686	1	Glyco_transf_90	138.182	7.67676	7.09854	2.98588	8.70716	11.8749	9.85562	9.43577	6.93552	7.22157	6.49505	6.65112	7.80884	4.49571	8.34408	5.30399	5.28221	9.63036	10.69	9.36529
PF05679	1	CHGN	75.2642	4.18134	4.29214	4.18024	5.0308	1.20762	2.30663	3.43119	2.19017	4.88518	4.33003	1.1321	1.56177	2.04351	7.4809	7.5335	8.32965	5.88522	3.69292	5.75062
PF05673	2	DUF815	2675.32	148.629	170.165	128.393	150.309	180.539	190.402	177.809	221.572	185.849	181.072	120.145	103.701	131.193	173.586	100.796	92.8431	119.315	121.283	126.349
PF05672	1	MAP7	2631.85	146.214	138.332	116.246	168.095	38.8452	118.058	77.3733	97.8018	156.062	142.53	112.644	62.1583	78.8793	263.27	251.196	259.603	200.805	178.232	171.718
PF05670	1	DUF814	524.062	29.1146	31.293	22.1811	31.7327	31.7987	28.5247	31.5669	36.8678	32.0723	28.0136	22.5006	24.3636	25.7482	25.3084	27.5014	24.9991	34.416	34.1731	31.0008
PF05667	1	DUF812	814.286	45.2381	47.8738	33.4419	54.7583	37.0337	54.5205	45.9779	48.5487	46.7278	53.6258	44.0106	32.7971	33.5135	46.3413	42.1469	45.3031	47.9734	50.729	48.9624
PF05653	1	Mg_trans_NIPA	776.275	43.1264	62.0709	43.992	65.2069	33.6121	31.6638	36.5422	60.7771	46.5154	54.2919	28.1611	24.9883	29.0178	57.5454	53.1417	49.3684	34.598	33.2362	31.5462
PF05652	1	DcpS	186.439	10.3577	12.8764	9.35577	10.6421	13.4851	11.9526	10.9798	12.776	12.7439	14.4756	9.33986	7.49648	8.17402	7.76862	10.9948	6.09486	9.09534	10.3013	7.88656
PF05649	22	Peptidase_M13_N	20134.5	1118.58	1081.03	713.023	1101.12	839.474	1187.16	1025.84	880.213	1060.13	971.409	995.607	789.589	886.551	1384.65	1351.05	1446.74	1540.09	1440.45	1440.33
PF05648	2	PEX11	625.202	34.7335	56.7833	29.6598	54.3713	35.4236	32.922	25.5624	53.1115	41.6302	45.6335	21.3685	20.6153	21.6612	39.4186	33.1881	35.7565	27.1077	25.8504	25.1384
PF05644	1	Miff	1198.22	66.5679	68.3275	50.9591	70.0462	71.4831	88.2812	86.2841	75.5607	69.6669	55.0147	62.1242	43.7326	61.7793	63.9559	63.3669	60.4996	71.0239	71.5668	64.5499
PF05640	1	NKAIN	1672.92	92.9403	90.1481	73.2537	90.9414	56.0397	101.953	98.0102	63.878	72.6405	76.6082	111.565	72.1536	74.7923	95.5253	104.467	107.044	136.787	129.641	117.477
PF05625	1	PAXNEB	865.265	48.0703	50.0628	35.8306	55.1453	40.8579	56.6174	48.7229	41.4306	42.9046	52.808	43.586	29.9859	38.4138	62.149	51.1484	49.1652	57.2471	56.9409	52.2485
PF05622	1	HOOK	394.989	21.9438	21.4607	13.7351	25.7345	10.0635	27.4699	22.1312	17.1563	14.8679	29.8106	21.0855	15.3053	18.8003	20.1409	22.6005	24.3713	30.8528	30.3208	29.0817
PF05620	1	DUF788	387.355	21.5197	36.3181	19.3087	37.731	22.7435	19.5015	19.5578	33.7651	23.3639	27.8121	12.5947	12.8065	13.4871	23.3059	22.6005	19.0972	14.6239	14.7717	13.9658
PF05615	1	THOC7	1027.5	57.0832	60.0899	35.8306	44.8902	86.9487	55.7786	59.8743	70.9979	53.3122	46.7976	57.4543	45.6036	63.7574	81.7115	49.827	53.838	60.8139	49.2402	50.7319
PF05605	2	zf-Di19	179.886	9.99367	7.09854	8.55953	10.0616	5.23303	13.4204	9.43577	5.47541	8.92076	14.822	15.4235	6.24707	5.31312	5.75454	7.73711	9.34546	16.9423	13.9942	16.1017
PF05603	1	DUF775	233.806	12.9892	13.8669	10.3511	15.6729	17.7118	15.9367	16.6413	10.2208	14.0183	12.657	15.2834	11.2447	12.261	12.7866	10.384	6.90751	14.2672	12.2449	11.3501
PF05602	2	CLPTM1	2033.33	112.963	144.44	102.714	149.937	97.0062	110.448	105.207	130.846	139.393	128.75	95.0289	65.007	79.6967	116.604	123.045	117.212	112.871	110.498	104.627
PF05600	1	DUF773	571.581	31.7545	36.6483	26.0767	40.0529	35.2223	27.8872	32.2532	38.6929	36.1078	34.9733	26.6045	19.3659	23.296	32.2254	33.799	32.9123	29.7828	34.7912	30.889
PF05585	6	DUF1758	1169.28	64.9599	52.1627	64.6881	78.078	29.1198	64.9905	41.948	31.7574	58.0253	58.602	65.621	36.8639	36.7831	77.3927	83.9253	82.4554	103.564	105.256	98.0447
PF05577	4	Peptidase_S28	4799.18	266.621	285.761	178.357	269.535	195.031	201.308	173.46	252.234	278.247	270.212	237.459	148.056	198.22	367.142	341.758	400.845	355.075	340.551	305.933
PF05557	1	MAD	581.581	32.31	39.9499	26.2758	39.068	29.5867	39.2128	34.6533	25.2508	32.4971	36.8053	25.4724	19.9906	22.8873	35.6781	32.614	26.2079	42.6268	36.5424	36.2617
PF05536	1	Neurochondrin	1505.41	83.634	86.0524	60.3148	101.572	48.5061	81.571	69.31	49.6237	65.6313	81.7177	117.456	53.7248	65.8009	90.6339	96.2191	92.069	110.765	126.354	108.09
PF05527	1	DUF758	397.054	22.0586	24.4173	15.3275	27.4701	21.3346	20.55	20.4156	28.1071	21.6647	20.6509	16.557	15.3053	24.6038	21.8672	27.2835	31.0838	19.7957	22.5462	18.0734
PF05517	2	p25-alpha	595.052	33.0585	32.191	26.2618	33.0872	39.0464	31.8735	36.8853	43.9858	35.8954	36.4722	26.4629	19.9906	29.4265	29.3481	41.7397	40.4293	31.3878	31.487	29.0817
PF05511	1	ATP-synt_F6	6505.81	361.434	357.015	217.446	341.982	507.086	325.298	304.467	362.545	331.782	244.434	312.696	233.734	418.821	598.195	445.493	406.976	384.248	371.259	342.333
PF05510	1	Sarcoglycan_2	653.946	36.3303	18.4892	19.3087	23.6061	44.0782	44.4551	51.6394	26.4645	26.5499	19.4801	37.0297	24.3636	36.3744	33.3763	38.2783	36.366	58.3172	56.9487	58.8206
PF05502	1	Dynactin_p62	431.625	23.9792	23.7718	17.5172	24.9605	30.7943	28.3087	26.5917	24.0918	23.1515	18.3194	20.8024	15.93	18.8003	25.32	25.8582	26.4111	27.4644	29.5433	23.9883
PF05499	1	DMAP1	292.509	16.2505	18.4892	14.9294	19.3492	15.4978	17.4046	18.1853	14.0536	18.3853	16.4874	14.1513	6.87177	11.0349	20.4286	21.2995	17.8559	15.8723	16.1322	16.0804
PF05497	1	Destabilase	1250.42	69.468	44.904	33.0438	52.2429	114.99	108.437	76.1724	42.8907	42.4692	52.8031	46.1333	55.9113	69.6468	49.2013	58.6392	63.8599	112.035	94.4609	132.583
PF05496	4	RuvB_N	2290.01	127.223	128.434	99.5294	153.246	109.624	137.14	116.832	102.419	139.107	142.731	118.163	71.8413	98.9057	156.474	143.943	142.232	137.95	143.24	148.195
PF05495	1	zf-CHY	1124.91	62.4953	62.4011	46.1816	78.9449	49.1381	72.7848	67.1758	45.8146	55.6486	65.4501	60.4558	37.7948	47.0006	63.0122	71.8737	85.5292	71.5143	67.629	76.5654
PF05485	14	THAP	3309.71	183.873	176.486	136.72	203.159	155.467	177.024	173.608	166.818	188.661	210.399	164.994	117.008	129.558	223.23	216.24	207.796	223.091	224.092	215.357
PF05482	1	Serendipity_A	45.5106	2.52837	1.8159	1.39341	1.93492	4.0254	3.14541	4.63211	2.37268	1.91159	7.49428	2.26421	0.93706	1.6348	2.01409	2.23969	2.23478	1.7834	2.52673	1.15012
PF05478	2	Prominin	3084.61	171.367	120.193	111.475	153.981	81.1199	179.934	143.787	97.685	139.017	133.212	170.672	106.2	129.46	206.004	203.761	204.355	319.648	299.529	284.575
PF05476	1	PET122	3.98045	0.221136	0.330164	0.199059	0.386985	0.20127	0	0	0.182514	0	0.16654	0.424539	0	0.817402	0.575454	0.203608	0	0	0	0.49291
PF05473	1	Herpes_UL45	2106.22	117.012	84.6872	52.9536	110.871	78.7027	143.596	120.104	78.501	89.3924	114.261	135.428	73.403	94.8187	120.845	100.175	120.272	203.102	209.136	175.974
PF05470	1	eIF-3c_N	2412.93	134.052	142.299	96.7426	155.181	95.4021	124.724	104.567	129.402	152.927	165.374	96.795	60.5966	85.4186	189.776	190.984	203.975	148.022	138.97	131.771
PF05460	1	ORC6	2163.39	120.188	162.276	107.277	151.698	155.783	152.867	148.19	168.095	141.033	133.232	120.711	91.2072	102.175	99.5592	77.9575	86.5288	90.5967	92.3229	81.8822
PF05456	1	eIF_4EBP	3441.75	191.209	188.227	187.912	265.448	129.622	178.659	135.954	200.683	239.707	196.855	213.778	80.8683	106.217	252.192	244.267	303.898	178.706	167.555	171.206
PF05454	1	DAG1	3118.75	173.264	163.043	129.267	170.86	85.7653	157.64	173.562	126.321	167.997	159.164	210.61	131.504	130	220.24	185.937	195.231	259.757	233.283	218.565
PF05450	2	Nicastrin	1017.36	56.5203	66.6107	48.7137	63.272	41.4617	45.0842	48.8944	59.682	67.3454	75.106	46.2748	33.1095	35.9657	79.1249	65.5618	62.3708	59.7439	60.0585	58.9849
PF05444	6	DUF753	14515.5	806.415	1342.04	1021.2	1435.54	164.609	215.985	132.101	1070.15	1224.99	1231.35	123.003	83.3984	147.132	1659.8	2121.03	1990.52	174.787	204.788	173.043
PF05434	1	Tmemb_9	2918.37	162.132	186.543	117.698	169.966	229.448	185.579	165.898	202.043	194.558	175.108	132.315	106.825	125.063	200.258	152.706	131.852	145.169	153.742	143.601
PF05428	1	CRF-BP	73.4367	4.07981	4.29214	2.78682	5.41779	2.61651	3.98419	3.43119	3.46776	2.97359	3.33079	2.40572	3.12353	1.6348	6.90544	7.12629	5.8917	5.3502	5.24783	3.45037
PF05427	1	FIBP	314.018	17.4454	16.6733	14.3402	18.1883	20.9321	13.6301	18.5284	22.4492	16.5671	18.4859	12.3116	11.2447	14.3045	20.7163	20.2224	23.3636	18.1907	16.3266	17.5427
PF05422	1	SIN1	224.753	12.4863	11.8859	13.1379	12.7705	13.0826	15.5174	14.0679	8.94318	13.3811	14.1559	10.1889	8.43354	11.0349	15.5372	13.4381	7.72016	13.0188	14.966	13.4729
PF05405	1	Mt_ATP-synt_B	12841.7	713.427	780.718	425.787	677.798	977.368	644.809	557.047	889.567	740.343	552.435	548.938	393.572	657.629	1234.47	988.017	879.074	668.602	612.83	612.687
PF05404	1	TRAP-delta	1406.26	78.1253	116.383	62.9066	106.808	95.6033	64.3761	62.554	147.836	93.3813	98.9245	52.7844	43.7295	50.679	83.4379	72.7512	57.4949	58.4955	68.6105	69.5003
PF05387	1	Chorion_3	51.7211	2.87339	1.8159	1.59247	1.74143	2.0127	3.3551	1.02936	0.912569	2.76119	2.99771	3.67934	1.24941	2.45221	3.74045	4.27577	5.07905	3.5668	4.8591	4.60049
PF05383	5	La	3457.12	192.062	157.83	118.247	193.92	138.74	263.644	168.473	133.235	168.747	237.864	178.425	117.464	138.141	213.214	176.881	182.933	296.487	277.149	295.728
PF05380	5	Peptidase_A17	638.52	35.4734	28.2076	46.3668	48.5337	21.9385	31.2759	30.0092	15.8842	31.0358	33.0964	51.1839	22.8018	26.9743	36.5442	43.1609	35.7565	37.4514	43.3976	54.902
PF05378	1	Hydant_A_N	981.841	54.5467	54.9724	52.3027	68.3028	57.5633	99.8144	55.2421	51.8102	80.4993	70.2797	26.4629	16.2424	29.0178	78.2617	69.0232	76.5921	32.9554	34.4024	28.0959
PF05368	1	NmrA	17.9312	0.996179	0	0	0	3.01905	3.14541	2.40183	0	0	0	2.97177	3.12353	3.26961	0	0	0	0	0	0
PF05361	1	PP1_inhibitor	576.844	32.0469	25.426	11.9435	19.3841	28.1557	27.9061	37.5715	32.1133	32.3909	23.8152	37.2179	28.4242	24.8858	37.1168	37.6634	36.8455	49.8853	44.315	41.784
PF05351	1	GMP_PDE_delta	813.258	45.181	26.5782	17.9153	29.4108	58.3684	53.0526	59.8743	29.0197	20.8151	21.8167	44.8597	41.543	44.5484	24.4568	25.2474	23.3636	97.9086	97.3764	97.1033
PF05348	1	UMP1	1039.91	57.7727	61.5757	40.608	57.6607	94.3313	57.8756	69.1385	103.12	71.5785	64.1178	48.6805	38.1071	60.4878	67.3281	40.3144	29.2553	49.4002	40.8164	45.512
PF05347	2	Complex1_LYR	4761.13	264.507	350.8	220.955	374.603	316.598	232.547	211.876	293.719	264.647	240.983	239.582	164.298	226.42	317.075	269.781	257.798	268.644	259.087	251.716
PF05346	1	DUF747	351.951	19.5528	22.4512	13.1359	16.6403	23.3151	18.7383	21.6645	20.6752	22.5143	21.3054	18.3967	13.7435	14.7132	26.7586	19.3428	20.8302	22.6492	17.4947	17.5821
PF05335	5	DUF745	771.866	42.8814	38.6292	34.0231	47.9861	64.6077	65.0702	45.5954	16.7913	25.8468	18.3194	60.2846	36.233	44.1397	44.3157	56.3995	47.1336	34.7763	45.8738	45.8406
PF05334	1	DUF719	831.819	46.2121	47.2135	32.4466	48.5666	45.2858	52.6332	47.6935	46.541	50.551	50.4615	41.4803	29.0489	31.8787	58.1208	47.4407	52.8221	49.0435	52.2839	48.3068
PF05328	1	CybS	3203.78	177.988	187.532	117.644	189.166	252.192	166.707	160.23	230.76	184.575	138.028	138.4	104.004	182.281	276.79	207.273	171.469	164.964	159.244	172.519
PF05301	1	Mec-17	188.516	10.4731	9.2446	7.96235	15.0924	15.4978	18.0337	10.122	7.30055	12.9563	9.82584	11.73	7.18413	10.6262	8.05635	12.6237	8.73597	7.49028	6.9971	9.03668
PF05291	1	Bystin	582.254	32.3474	35.3276	29.2616	47.4037	39.6502	50.1169	38.6009	39.058	31.4351	42.6341	25.1893	21.5524	23.296	30.499	27.6907	26.0007	22.2925	27.5997	24.6455
PF05283	1	MGC-24	4262.76	236.82	275.79	195.098	303.969	189.417	213.798	205.527	220.838	252.154	251.781	219.04	169.296	165.136	267.016	300.283	331.357	255.955	227.462	218.839
PF05282	1	AAR2	161.262	8.95903	9.57477	9.55482	10.6421	9.25843	7.75868	9.26421	8.94318	7.43397	6.82812	7.64171	3.74824	7.35662	9.20726	12.2796	12.7992	9.27368	8.35765	11.3402
PF05281	1	Secretogranin_V	1932.85	107.381	94.1282	79.2254	130.607	100.406	103.799	109.855	85.2339	93.8315	66.4377	86.5395	67.7807	65.3922	125.406	139.064	144.391	146.597	149.402	144.758
PF05276	2	SH3BP5	1106.94	61.4964	48.6101	49.1078	64.9534	39.2477	67.5173	52.9861	34.736	56.3261	46.6144	63.9724	37.6323	45.3454	69.8227	78.3505	78.9061	93.7872	87.0887	91.931
PF05267	9	DUF725	6460.77	358.932	381.427	271.713	321.584	388.25	374.354	286.676	269.936	569.627	473.575	235.551	173.981	232.142	324.59	615.567	731.252	354.575	274.248	181.718
PF05255	1	UPF0220	1041.83	57.8796	62.0709	39.4136	52.6299	89.1627	61.4404	62.4528	70.3317	58.4182	47.6303	55.7562	51.226	54.766	55.819	56.6031	53.6348	54.9251	59.8641	55.6873
PF05253	2	zf-U11-48K	8233.23	457.401	460.626	305.953	456.481	802.633	524.235	513.477	585.484	412.063	455.474	408.83	359.019	409.363	424.886	415.972	380.51	440.678	453.461	424.08
PF05250	1	UPF0193	216.696	12.0387	11.0605	8.16141	12.4203	19.5232	11.7429	12.1824	10.2208	10.1952	6.66158	12.1687	9.3706	15.9393	9.78271	18.6485	13.815	8.20364	12.6337	13.9658
PF05225	5	HTH_psq	4633.63	257.424	233.439	197.192	293.861	131.043	221.003	204.418	186.378	256.614	260.528	230.451	145.863	169.194	355.086	329.332	337.958	371.746	369.42	340.105
PF05222	1	AlaDh_PNT_N	353.634	19.6463	8.74936	7.76329	8.32017	24.7562	24.5342	16.4697	14.7836	36.5326	17.4867	20.2364	19.6783	14.7132	25.8954	12.8273	34.7407	21.0423	26.0448	19.0592
PF05221	3	AdoHcyase	5724.56	318.031	531.626	347.557	589.707	178.259	213.949	181.742	397.274	451.533	526.195	148.188	120.256	143.802	376.237	420.463	449.378	220.321	209.18	218.896
PF05219	1	DREV	505.053	28.0585	37.8038	26.2758	36.1831	33.0164	28.5184	24.0183	36.3202	30.5855	36.4072	19.9533	19.3659	25.3395	23.0181	27.6907	30.8847	22.8275	24.0059	22.8382
PF05210	2	Sprouty	1628.74	90.4853	66.685	60.0779	76.6249	44.3257	90.1391	80.7084	57.6525	71.7803	77.5259	94.6029	63.4171	69.4792	111.696	110.132	111.215	163.035	149.707	129.933
PF05208	1	ALG3	446.516	24.8064	24.2671	15.7256	25.3475	32.002	33.1317	28.4789	20.6241	25.4879	21.6502	27.5951	23.4265	22.0699	22.4427	16.4923	19.9099	24.9676	29.5433	33.3536
PF05205	1	COMPASS-Shg1	337.73	18.7628	15.3526	11.3464	19.1557	12.4788	24.5342	16.2981	13.506	16.7795	21.1122	16.1396	16.5547	14.3045	21.5795	19.9251	24.7858	25.3368	24.8805	23.6597
PF05199	1	GMC_oxred_C	229.564	12.7536	4.6223	2.18965	2.5154	29.3855	24.9536	21.4449	4.56285	6.26365	5.49581	13.3022	12.4941	10.2175	2.30181	2.85051	3.25059	28.1777	26.2391	29.2969
PF05197	1	TRIC	8632	479.556	347.827	273.25	386.344	584.956	568.273	640.78	355.519	327.443	281.454	437.249	398.572	452.138	462.909	488.499	550.309	686.445	663.129	726.908
PF05195	2	AMP_N	1968.34	109.352	127.947	97.3	122.092	72.8598	89.5394	73.2507	110.759	126.377	138.071	86.1815	57.7854	76.8358	134.958	139.272	154.403	121.252	118.368	121.092
PF05185	2	PRMT5	563.433	31.3018	28.8894	22.4936	33.6677	23.7499	37.7449	31.3954	27.3771	29.7359	48.1349	24.0572	22.8018	22.0699	29.3481	30.9505	32.5059	36.5579	41.2052	40.7472
PF05180	1	zf-DNL	1771.51	98.4171	99.0444	72.0593	103.085	190.2	148.883	119.062	105.675	83.2711	74.6098	75.0019	73.0907	88.6882	77.1108	78.5989	80.8585	99.692	98.7369	103.84
PF05178	1	Kri1	395.659	21.9811	15.8479	15.5266	28.8304	8.85589	28.9462	16.2981	21.9017	18.9035	24.9426	15.991	10.3077	10.2175	31.3881	29.9324	29.7795	29.0694	28.3733	30.5473
PF05154	2	TM2	177.672	9.87064	7.75886	4.37929	11.6095	18.3156	11.1138	13.0385	9.67323	10.62	10.8251	11.038	9.3706	10.2175	8.05635	8.34794	9.54862	8.56032	7.96892	7.22935
PF05153	1	DUF706	4621.1	256.728	276.709	264.985	202.294	51.2937	76.3286	33.2825	281.414	443.761	380.971	41.7591	29.4518	31.47	325.994	899.971	1127.31	69.1959	34.7912	50.1125
PF05148	2	Methyltransf_8	1853.3	102.961	92.446	79.0264	110.678	88.9614	122.885	97.4458	83.0438	88.358	82.2656	113.352	71.5289	83.375	113.94	103.455	110.927	134.288	143.248	134.072
PF05147	1	LANC_like	342.738	19.041	16.8384	12.1426	18.9622	23.1461	22.0179	23.5036	17.3388	15.0803	14.822	18.3967	11.2447	19.209	19.5654	22.1933	18.0814	21.2225	26.6279	22.3453
PF05132	1	RNA_pol_Rpc4	87.7479	4.87489	3.13656	3.98118	6.57874	3.62286	5.31574	2.57339	3.46776	6.58437	7.32774	2.54724	1.56177	7.35662	7.4809	5.49742	4.87589	5.17186	5.24588	5.42201
PF05131	1	Pep3_Vps18	430.877	23.9376	30.0152	22.6927	32.7002	14.2902	20.9694	19.5578	26.8295	21.0211	29.1444	20.5194	11.2447	18.8003	32.2254	29.116	25.3953	26.3943	26.6279	23.3327
PF05110	1	AF-4	155.705	8.6503	6.10804	8.16141	10.0558	5.83684	8.80715	7.03394	5.65793	8.28356	11.4912	8.34927	3.74824	7.35662	9.20726	13.0309	10.7676	10.9929	10.3013	10.5154
PF05093	1	CIAPIN1	3295.57	183.087	139.044	86.5906	130.215	240.92	204.242	235.033	158.083	141.46	123.074	112.497	137.211	161.846	115.263	100.358	102.392	335.279	380.357	391.702
PF05091	1	eIF-3_zeta	2831.2	157.289	184.745	127.895	192.521	159.183	157.321	151.324	177.843	179.426	195.916	119.138	97.1419	96.4535	135.522	209.568	207.181	162.527	153.963	123.536
PF05090	1	VKG_Carbox	33.3196	1.85109	1.32066	1.19435	2.12842	0.805081	1.46786	1.02936	1.46011	2.12399	2.16502	1.98118	0.624707	1.2261	2.01409	1.62887	1.82846	3.5668	3.30419	3.45037
PF05076	1	SUFU	473.439	26.3022	25.6356	20.4851	33.807	21.5359	31.2004	26.041	24.2743	25.2649	23.4821	22.3591	19.0536	22.0699	36.2536	26.2492	32.9001	32.1012	25.4617	25.2649
PF05071	2	NDUFA12	4128.51	229.362	259.433	160.308	235.378	320.171	231.639	193.178	327.764	254.216	216.398	168.043	144.71	214.977	325.741	262.858	244.611	195.635	190.922	182.53
PF05064	1	Nsp1_C	609.237	33.8465	32.3561	20.9012	40.8269	63.4001	50.5363	44.0908	36.3202	34.4087	42.3011	26.1799	18.7412	21.2525	31.0745	35.835	29.8648	23.3625	26.2391	31.5462
PF05063	3	MT-A70	2476.95	137.608	123.151	98.134	149.902	163.23	176.353	155.09	110.421	130.201	172.334	142.641	70.9042	104.628	137.686	130.106	121.859	162.289	167.003	161.017
PF05060	1	MGAT2	220.839	12.2688	9.83725	7.96235	15.6729	2.21397	9.85562	10.122	10.9508	11.8943	13.1566	13.4452	5.62236	8.63994	12.9477	17.7139	19.5036	19.0824	14.966	17.2519
PF05055	1	DUF677	31745.4	1763.64	970.721	412.657	503.467	3603.41	2614.57	2181.01	1446.83	1235.96	1204.91	1990.38	2036.48	2175.11	1681.31	2116.48	2224.16	2321.78	1392.67	1633.54
PF05053	1	Menin	47.4513	2.63618	1.8159	1.79153	4.06334	2.21397	3.77449	1.88715	2.19017	3.18599	3.16425	2.26421	0.624707	0.817402	3.74045	2.03608	4.06324	2.6751	3.69292	3.45037
PF05050	1	Methyltransf_21	1345.99	74.777	54.8156	52.4062	71.0117	47.9023	90.9737	71.4288	41.2481	60.5337	60.6204	81.3474	53.7248	56.4008	76.2476	84.9087	82.5488	125.601	118.758	115.509
PF05049	1	IIGP	399.987	22.2215	20.4702	18.1144	41.0126	22.7435	31.0347	24.3614	25.917	20.3903	28.4783	15.1419	17.1794	19.209	24.4568	24.0258	22.7724	12.8405	15.1604	16.6784
PF05044	1	HPD	65.0732	3.61518	2.8064	2.78682	5.41779	0.20127	3.5648	1.88715	1.64262	2.97359	2.16502	3.2548	0.312353	2.04351	5.75454	4.8866	4.67273	6.2419	7.88923	6.57213
PF05041	1	Pecanex_C	1071.96	59.5533	55.9596	39.9909	66.7781	48.7195	64.1873	52.4972	49.5616	62.0205	66.4377	51.6509	32.1724	35.9698	72.4266	68.6404	75.426	86.3112	79.5726	63.638
PF05030	1	SSXT	151.318	8.40653	7.09854	5.37459	7.35271	4.83048	10.275	6.51926	4.38033	8.92076	11.9909	6.65112	4.6853	5.31312	9.20726	10.5876	11.4197	12.3055	14.3829	10.0225
PF05029	1	TIMELESS_C	135.338	7.51877	4.29214	6.17082	6.77223	20.127	24.7439	12.5238	6.93552	6.79677	10.492	2.68875	2.18647	2.86091	7.76862	3.05412	5.48538	4.10182	2.91546	5.42201
PF05028	1	PARG_cat	184.889	10.2716	9.50874	6.768	11.0291	7.02634	10.4847	9.95045	8.80082	12.1067	11.8243	10.1748	8.7459	8.99143	10.2459	13.2345	12.7139	12.4838	10.4957	10.3035
PF05026	1	DCP2	574.535	31.9186	30.4048	24.6495	38.892	9.86224	35.4383	31.7385	25.0044	26.1251	36.8053	29.7177	18.7412	22.0699	38.5554	40.4264	35.9597	46.0402	42.3714	41.7331
PF05024	1	Gpi1	523.413	29.0785	36.8133	18.3134	35.7941	35.8261	36.0674	34.4835	35.2252	31.2227	31.9756	23.7742	24.6759	22.0699	28.4849	28.5051	24.3795	25.1977	29.7377	20.8665
PF05019	1	Coq4	278.577	15.4765	16.1781	12.5407	18.9622	23.1461	20.55	18.6983	16.4262	15.9299	15.8213	14.4343	12.8065	11.8523	15.2495	10.1804	10.5644	15.5138	14.7717	14.9516
PF05018	1	DUF667	996.463	55.359	66.3631	41.8024	63.272	75.8789	70.2475	64.6779	59.1345	69.0297	53.4592	49.3881	44.0418	47.0006	56.6822	42.8738	37.9913	48.8651	49.5628	56.1917
PF05010	1	TACC	2270.05	126.114	110.43	99.1313	146.632	60.4072	117.959	104.667	91.8701	129.563	141.497	115.193	65.5942	85.8232	162.33	176.805	217.097	152.299	143.246	149.503
PF05008	1	V-SNARE	134.597	7.47758	8.41919	5.97177	7.5462	5.83684	6.08113	6.69082	7.30055	5.30998	8.32698	4.24539	4.99765	4.49571	6.04226	11.8093	7.517	11.7704	9.91256	12.3228
PF05005	1	Ocnus	554.468	30.8038	29.7148	19.3087	28.4434	51.1226	37.7449	35.8559	40.5181	22.7267	26.4798	26.6045	26.2377	35.9657	31.3622	30.3376	26.6142	30.3445	28.9602	26.1259
PF05004	1	IFRD	2705.58	150.31	116.933	97.1407	130.801	135.254	208.226	164.206	156.962	172.5	154.387	118.567	80.2748	94.41	167.748	154.993	187.722	211.003	173.878	180.579
PF05001	1	RNA_pol_Rpb1_R	6.72116	0.373398	0.165082	0.199059	0.193492	0.805081	0.629082	0	0	0.424798	0.666158	0.283026	0	0.408701	0.575454	0.203608	0.406324	0.35668	0.583092	0.821517
PF05000	1	RNA_pol_Rpb1_4	590.804	32.8224	29.3846	25.2805	53.578	27.3727	42.9894	30.3609	24.4568	38.9328	55.6242	30.8499	17.4918	22.0699	33.0886	33.5892	32.5059	27.9994	31.8757	33.3536
PF04997	1	RNA_pol_Rpb1_1	1358.15	75.4528	60.4019	55.5374	83.0082	49.7137	93.1042	50.4385	45.811	77.7381	80.4386	68.2093	34.9836	43.3223	112.616	95.6205	99.5494	104.036	102.245	101.375
PF04981	1	NMD3	710.504	39.4724	35.8228	28.2664	38.505	68.8344	65.4245	53.355	43.8033	44.024	56.2821	30.5668	18.7412	25.3395	34.5272	40.1149	39.2103	26.2178	35.1799	26.2885
PF04979	2	IPP-2	1982.89	110.161	118.428	76.4386	112.613	127.002	141.334	121.807	103.785	99.5833	85.4348	109.824	78.0884	107.08	116.529	115.033	125.3	116.076	118.949	109.59
PF04969	5	CS	4285.34	238.074	249.753	159.255	243.409	317.779	262.474	268.52	292.752	227.932	246.85	208.551	178.063	211.299	248.711	199.129	191.582	265.409	261.225	252.646
PF04960	1	Glutaminase	951.747	52.8748	78.627	61.9073	101.754	14.894	36.2771	31.2118	58.2821	61.3833	61.0884	27.4535	21.6461	23.296	72.0842	74.1215	74.5828	48.0216	49.592	55.5247
PF04939	1	RRS1	388.514	21.5841	24.102	16.92	38.1219	23.7318	35.5536	26.5934	21.7191	22.7267	37.3032	17.692	12.4941	13.4871	17.2636	18.5283	16.6593	11.7704	15.9378	17.9091
PF04938	1	SIP1	446.088	24.7827	24.4322	21.4984	28.2499	25.9578	37.9546	21.9596	15.3312	28.2491	29.6441	24.4818	16.5547	19.209	24.4568	29.116	30.6775	18.4047	23.1293	26.7814
PF04935	1	SURF6	248.137	13.7854	13.2066	12.5407	19.9297	16.9067	16.5658	14.7541	19.1639	14.4431	18.819	7.92473	7.80884	8.58273	12.3723	13.4381	10.1581	14.2636	14.7717	12.4871
PF04934	1	Med6	330.848	18.3804	24.7623	14.5313	21.8646	19.7245	18.0337	15.2688	22.0842	18.0539	22.4828	13.1607	9.68296	14.7132	24.4568	21.1753	27.0206	15.8723	13.9942	13.9658
PF04931	2	DNA_pol_phi	470.012	26.1118	27.0735	21.1002	39.4724	24.555	38.3426	24.0183	20.9891	27.6119	41.968	22.6435	14.0559	21.2525	24.169	32.5773	28.0364	19.7957	20.9913	21.3594
PF04930	1	FUN14	2228.51	123.806	126.595	83.547	124.427	184.027	140.457	140.164	132.87	116.65	109.078	114.379	90.2764	113.619	117.393	127.459	117.223	131.165	139.229	119.948
PF04928	1	PAP_central	441.801	24.5445	21.7909	22.0955	26.315	12.8813	25.1633	14.5826	18.7989	22.3019	26.1467	23.6327	17.4918	15.1219	31.0745	32.3737	31.4901	35.133	30.9039	34.5037
PF04925	1	SHQ1	173.708	9.65043	12.8764	6.768	13.9314	8.05081	10.9041	8.92109	9.3082	12.9563	17.4867	8.06625	4.6853	9.80883	7.76862	10.7912	8.12648	7.5206	9.32947	6.40783
PF04923	2	Ninjurin	3616.08	200.893	344.584	250.018	390.394	72.6706	101.196	112.891	234.713	301.05	242.485	97.4686	84.3354	92.7752	245.399	241.035	263.678	188.322	171.802	181.261
PF04922	1	DIE2_ALG10	1861.41	103.412	102.874	100.923	158.277	64.6077	94.7817	72.3981	81.7662	117.032	124.905	74.7359	53.1001	54.3573	143.354	140.72	152.997	109.47	104.373	110.74
PF04921	1	XAP5	163.797	9.09985	12.051	6.96706	9.48112	12.4788	10.0653	9.26421	14.9661	9.98276	11.4912	8.20776	4.37295	6.53922	11.2213	5.90464	8.32965	8.20364	6.21965	8.05086
PF04916	1	Phospholip_B	3197.47	177.637	325.141	260.369	494.079	76.0177	112.604	79.2605	223.494	272.508	302.313	76.4624	42.1677	58.853	231.62	222.584	190.467	80.3083	76.7738	72.4479
PF04912	1	Dynamitin	764.573	42.4763	49.3596	31.2522	45.8577	40.8579	39.8419	39.9734	39.788	41.4178	44.7992	32.1235	24.0512	31.0613	52.654	56.3995	45.102	49.912	48.2023	51.9199
PF04910	1	Tcf25	890.359	49.4644	46.7183	36.6268	52.2429	31.1969	52.0041	45.8064	42.3432	49.489	50.623	46.6993	36.8577	30.6526	59.8472	63.6866	62.7771	64.5501	62.3908	55.8467
PF04908	1	SH3BGR	5509.9	306.105	308.014	206.026	310.729	305.148	341.764	329.379	323.772	329.004	302.304	269.548	227.393	267.732	341.244	300.489	306.147	351.383	352.281	337.538
PF04906	2	Tweety	380.411	21.134	19.1495	10.7492	15.4736	11.0699	24.9536	16.0151	10.0383	17.2298	18.3194	20.2321	11.2447	9.80883	32.5131	27.6907	22.3478	36.9182	37.2246	39.4328
PF04900	2	Fcf1	363.516	20.1953	22.4512	15.4828	26.7019	24.3537	21.1791	22.8174	24.4568	18.2663	24.4813	16.4155	12.8065	17.5742	18.99	24.6366	16.0498	17.834	19.6308	19.3878
PF04893	3	Yip1	1485.53	82.5296	106.603	76.2395	93.6484	104.512	91.6363	76.6871	109.143	105.981	92.4295	64.1054	52.4754	58.4402	83.3573	79.7269	84.9421	66.8775	73.6698	65.0592
PF04889	1	Cwf_Cwc_15	251.651	13.9806	20.4702	12.1426	17.0273	11.2711	14.8883	16.2981	18.9814	14.2307	19.4851	10.1889	7.49648	7.35662	11.5091	14.6618	12.7992	13.5538	15.1604	14.1301
PF04884	1	DUF647	450.542	25.0301	26.9084	17.7162	16.8338	25.36	26.0021	33.2825	26.0995	23.9862	25.6471	23.4912	18.7412	22.0699	24.169	25.451	22.9573	30.6745	31.6813	29.4711
PF04882	1	Peroxin-3	611.081	33.9489	35.6858	23.8791	44.3078	38.0401	38.764	36.5422	41.7957	35.8954	35.7427	30.9914	25.3006	35.9657	30.2113	31.5654	39.0051	32.6362	28.6279	26.1242
PF04880	1	NUDE_C	959.65	53.3139	52.4961	41.8043	57.8329	42.9692	60.4821	53.6432	48.9447	47.7898	49.4473	45.8969	39.9812	37.6005	65.8894	69.9068	69.2905	60.9459	60.9953	53.7338
PF04869	1	Uso1_p115_head	16238.4	902.131	967.241	649.374	975.238	1189.5	993.321	953.184	815.654	894.202	912.914	843.277	622.208	722.175	940.009	1020.3	983.709	920.063	973.435	862.555
PF04858	1	TH1	190.783	10.599	9.2446	7.96235	10.2551	11.6737	9.64593	13.5532	8.21312	10.1952	10.492	11.321	9.05825	6.53922	13.5232	9.79559	10.3613	12.6621	13.7998	12.4871
PF04857	1	CAF1	1078.2	59.8998	65.6714	44.0079	63.0804	55.0333	63.5016	67.7574	79.5213	53.8368	67.7283	46.7078	36.5453	30.6526	63.4322	70.1064	66.6453	64.3165	68.5094	71.1417
PF04855	1	SNF5	697.618	38.7565	40.4451	26.8729	46.2447	46.4934	40.8903	39.6285	38.6929	36.5326	39.803	37.3595	26.2377	28.2004	42.5836	41.9433	38.1945	44.585	43.1488	39.7614
PF04851	8	ResIII	3889.58	216.088	249.315	195.535	292.164	163.224	247.638	205.87	256.795	284.827	370.382	195.414	133.375	161.028	207.788	186.468	176.753	196.889	187.173	178.943
PF04849	2	HAP1_N	934.399	51.9111	42.9214	45.3157	63.6454	21.3346	59.7628	37.9352	29.2022	45.9971	49.6305	46.2804	29.0489	43.3223	68.1912	77.7783	70.7898	65.2778	65.0148	72.9507
PF04847	1	Calcipressin	190.277	10.5709	10.0684	9.95294	11.416	3.82413	6.50052	4.46055	11.4984	14.2307	12.657	8.49079	3.43589	4.90441	19.8531	17.3006	16.6593	11.0571	11.2731	12.6941
PF04845	1	PurA	3713.63	206.313	198.333	169.797	240.317	112.593	153.253	158.864	202.045	181.601	162.628	137.126	124.61	141.002	269.603	257.577	245.076	332.797	307.678	318.734
PF04843	1	Herpes_teg_N	2760.41	153.356	126.801	158.039	214.388	125.794	213.079	113.915	66.0426	149.741	139.905	163.3	79.3378	160.211	156.236	215.082	194.834	147.665	162.683	173.355
PF04841	1	Vps16_N	216.528	12.0293	12.8764	10.9462	15.6729	6.03811	11.1138	8.40641	10.4033	13.3811	14.9886	10.1889	7.49648	11.4436	14.9618	15.2706	16.4561	13.1972	11.8562	11.8298
PF04831	1	Popeye	899.198	49.9554	52.3657	41.2052	66.3679	35.4236	50.1169	52.1541	49.6438	42.9046	45.6319	48.1159	30.6106	34.7396	39.7063	41.3365	42.2577	79.4718	72.8807	74.2651
PF04827	3	Plant_tran	285.567	15.8648	17.1686	10.7492	19.7362	17.9976	17.824	14.5826	17.1563	12.9563	18.1561	12.4532	11.2447	10.6262	19.5654	21.3789	14.4245	17.1206	16.3246	16.1017
PF04821	1	TIMELESS	1435.44	79.7468	98.389	69.8697	109.517	2.81778	14.8883	5.83302	84.2977	127.227	108.917	8.20776	7.18413	7.76532	223.031	264.894	225.908	31.7445	22.935	22.0166
PF04818	5	CTD_bind	2216.17	123.12	116.218	91.4098	147.577	100.836	140.497	121.807	113.321	125.953	128.74	111.58	76.8389	95.2151	142.462	136.088	133.096	139.046	151.217	144.265
PF04810	3	zf-Sec23_Sec24	2804.5	155.805	181.285	137	220.337	101.641	134.198	95.0439	121.554	211.762	200.848	136.277	65.2819	92.7752	209.284	189.028	193.811	178.212	170.24	165.92
PF04802	1	SMK-1	605.852	33.6584	31.8609	24.6833	32.1197	9.25843	28.5184	20.9303	25.3694	34.7315	39.4699	24.3403	18.7412	18.3916	52.9417	49.0696	52.8221	52.0753	43.5375	46.9908
PF04801	1	Sin_N	218.093	12.1163	12.4951	9.15671	11.6095	17.5105	15.098	14.5826	14.4186	12.3191	11.6578	8.91532	10.62	8.99143	17.2636	10.9948	11.9866	10.5221	11.0787	8.87238
PF04800	1	ETC_C1_NDUFA4	4380.67	243.37	251.747	142.526	206.456	372.97	272.405	238.982	267.383	244.903	190.854	190.052	156.095	223.56	348.149	300.1	267.158	240.581	237.707	229.039
PF04795	1	PAPA-1	634.971	35.2762	31.6958	22.6469	31.1523	48.7074	46.9442	48.0349	33.5825	34.4087	31.1429	33.2556	24.3636	29.7453	30.5307	28.9144	33.3145	46.0117	42.5657	37.9541
PF04791	1	LMBR1	852.052	47.3362	51.1177	30.6551	47.5991	47.0972	50.1169	52.8403	55.8492	44.6038	50.6247	43.8209	39.3565	34.7396	47.1872	46.2191	42.6661	59.5762	52.2839	55.6988
PF04790	2	Sarcoglycan_1	739.128	41.0627	31.8609	25.4795	37.1447	49.5125	51.1653	50.9532	31.7574	32.7095	25.314	44.5766	39.0442	39.2353	37.9799	35.381	33.3186	52.6103	60.4472	60.6378
PF04777	1	Evr1_Alr	301.86	16.77	13.7018	11.7445	14.1133	36.2065	33.5531	25.3702	15.1486	13.1836	12.4921	16.2089	11.2447	12.261	11.7882	9.36598	9.54862	19.6049	17.7085	18.6156
PF04774	1	HABP4_PAI-RBP1	5136.79	285.377	297.146	211.201	375.354	282.668	359.088	337.346	250.792	254.745	326.494	281.879	187.093	228.873	254.195	242.534	217.18	337.603	348.042	344.559
PF04762	1	IKI3	383.935	21.3297	18.4793	17.3181	33.8612	15.6991	32.2929	21.7881	15.1486	24.4259	30.9764	16.6985	7.80884	12.261	20.1409	21.9897	23.2458	24.9676	22.3519	24.4812
PF04757	1	Pex2_Pex12	1224.49	68.0271	67.0234	49.3666	71.2052	71.2497	101.016	76.8466	58.8717	76.0389	66.6158	57.8477	44.0418	60.8965	83.7285	68.2087	75.7998	65.811	62.3908	67.5287
PF04756	2	OST3_OST6	1497.9	83.2166	108.083	72.8675	90.5544	93.5906	93.7332	87.8384	98.1924	92.5996	95.0941	76.2756	54.0371	60.8965	85.4462	70.3426	69.6866	84.7115	81.6329	82.316
PF04752	2	ChaC	902.08	50.1156	56.6232	44.9873	63.0785	49.5125	48.649	43.233	47.4536	66.0561	53.1528	39.9067	30.2983	42.0962	59.5594	60.1092	61.7714	47.9627	41.5939	46.0362
PF04750	2	Far-17a_AIG1	260.543	14.4746	16.8384	12.1426	16.443	10.6673	15.9367	11.8376	15.3239	13.1687	19.4851	11.038	11.2447	8.17402	19.5654	13.8454	14.2213	16.764	15.9378	17.9091
PF04736	1	Eclosion	20.6208	1.1456	0	0.199059	0.193492	2.0127	1.88725	2.23027	0.365028	0.212399	0.666158	2.83026	0.93706	1.2261	0.575454	0	0	1.24838	2.91546	3.12176
PF04734	1	Ceramidase_alk	1199.27	66.6261	90.4651	50.8078	47.2121	56.7582	31.2444	35.8559	97.0992	108.963	89.0304	43.8691	28.4242	33.5135	167.707	102.006	77.4048	44.05	43.9263	50.934
PF04733	1	Coatomer_E	1101.53	61.1961	85.6678	42.5986	67.1418	85.3386	59.9725	60.7338	84.6864	64.5693	62.6189	52.7844	47.7901	55.1747	53.8049	55.7886	51.8063	57.0688	64.5288	49.4553
PF04729	1	ASF1_hist_chap	239.693	13.3163	15.0225	10.152	14.1249	20.9321	14.8883	16.4697	16.4262	11.8943	15.9878	11.4626	9.05825	13.4871	11.7968	12.2165	12.1694	10.9643	11.4675	11.1726
PF04727	1	ELMO_CED12	247.818	13.7677	19.9749	9.95294	17.4162	15.9003	14.2592	15.7835	22.9967	16.9919	13.5263	8.91532	7.18413	9.80883	18.6677	13.3526	14.0182	12.1271	7.5802	9.362
PF04724	1	Glyco_transf_17	137.82	7.65668	8.41919	4.77741	9.67462	6.23938	9.85562	11.1514	9.49072	6.15957	8.66006	5.80204	5.93471	7.76532	8.6318	5.29381	7.92332	8.20364	6.60838	7.22935
PF04722	1	Ssu72	277.212	15.4007	18.3241	13.3369	21.0907	17.108	18.8725	16.4697	20.8066	14.6555	15.9878	15.708	9.3706	13.4871	16.1127	13.2345	13.6119	13.0188	12.0506	13.9658
PF04718	1	ATP-synt_G	11858.6	658.809	691.619	357.653	517.368	963.99	597.209	498.38	973.496	689.235	517.615	466.665	392.004	640.435	1036.21	879.995	850.597	643.238	589.115	553.74
PF04716	1	ETC_C1_NDUFA5	3242.66	180.148	196.943	101.321	147.627	264.932	161.045	160.923	254.216	189.248	137.895	153.683	115.58	183.916	259.855	200.32	211.23	173.132	169.491	161.3
PF04714	1	BCL_N	199.325	11.0736	8.58428	4.57636	9.28763	11.4684	11.3235	11.4945	10.7683	9.34556	10.6602	7.78322	7.30907	5.72182	14.0986	14.0469	10.1581	17.834	18.2702	16.5946
PF04712	2	Radial_spoke	160.229	8.90161	5.77788	8.16141	11.2226	8.45335	11.5164	6.86238	3.83279	4.88518	6.49505	11.8871	5.93471	8.99143	8.6318	13.0309	10.985	11.5921	12.4393	9.52959
PF04710	1	Pellino	757.311	42.0728	39.8376	27.4701	41.5892	27.1795	49.0747	45.35	42.1698	34.4087	41.7581	38.5581	30.6606	26.5656	51.5031	48.6644	45.2422	62.592	51.2791	53.4084
PF04707	3	PRELI	5324.2	295.789	343.014	221.859	342.1	295.475	275.748	281.261	360.791	320.648	279.82	250.635	188.949	228.055	388.319	357.119	347.383	282.064	284.308	276.651
PF04699	1	P16-Arc	272.677	15.1487	14.3622	14.7304	15.6729	17.913	18.4531	13.2101	14.7836	18.4787	14.1559	11.1795	10.9324	7.35662	15.2495	15.067	19.5036	19.4391	16.9097	15.2802
PF04696	1	Pinin_SDK_memA	792.943	44.0524	48.8643	32.4466	44.8902	38.8452	41.1	45.1201	43.4547	45.0286	42.4676	36.9349	30.2983	38.0092	51.2154	51.8651	50.7905	52.967	50.3403	48.3052
PF04695	1	Pex14_N	616.974	34.2763	33.5117	17.3181	32.1217	32.4045	35.4383	38.4139	30.7499	33.5591	29.4775	30.005	24.9883	29.8352	31.3565	33.7969	35.3502	54.2153	48.2625	46.1692
PF04678	1	DUF607	554.293	30.794	21.6258	22.4936	35.7961	14.2902	46.1306	19.7293	13.6885	25.4879	25.314	28.1342	21.3056	27.7917	26.1831	23.8161	25.3953	56.334	63.3627	57.4142
PF04677	2	CwfJ_C_1	608.871	33.8262	31.8757	24.9301	36.1831	44.8833	39.8419	41.689	33.035	33.1343	39.3333	28.4441	21.24	26.5656	37.4074	32.783	34.1312	31.3878	36.3461	35.6604
PF04675	3	DNA_ligase_A_N	1138.16	63.2311	39.9515	22.8898	36.7635	105.922	126.194	101.22	46.8531	46.9402	55.1246	60.2789	55.2834	62.5272	37.1168	35.835	34.9439	96.3036	87.0654	86.946
PF04670	1	Gtr1_RagA	537.351	29.8528	35.6578	27.6692	34.2481	42.468	37.3255	32.0816	37.2328	32.7073	28.1452	23.2081	16.8671	28.6091	32.2657	27.4871	23.9731	27.6427	24.2955	25.467
PF04668	1	Tsg	403.669	22.426	19.4797	13.1379	20.3167	13.2879	18.2727	16.6413	24.0918	23.4956	33.4745	18.2524	14.0559	8.58273	31.3622	33.3897	36.5692	25.7309	30.7076	22.8201
PF04667	1	Endosulfine	1172.59	65.1438	67.9363	51.7553	75.849	84.3966	68.572	69.485	82.4962	55.8015	62.952	51.4839	46.8405	60.8556	58.4488	60.7689	53.4601	75.5412	70.2354	75.7093
PF04666	1	Glyco_transf_54	141.555	7.86415	8.91444	4.77741	9.28763	6.44065	5.24235	7.2055	8.21312	7.43397	7.82736	5.51901	4.99765	2.86091	12.9477	8.55154	9.34546	11.4138	8.74638	11.8298
PF04658	1	TAFII55_N	279.193	15.5107	12.7262	13.1379	14.5119	16.7054	17.824	12.867	14.4186	16.1423	13.9893	12.4532	10.9324	12.6697	15.825	19.9536	19.3004	18.0123	17.6871	20.0368
PF04652	1	DUF605	1878.27	104.348	142.798	98.9183	162.973	78.8979	73.3929	80.8817	121.405	125.471	106.752	67.9263	50.9136	49.9392	139.044	149.754	152.949	93.739	92.9546	89.5634
PF04641	1	Rtf2	274.909	15.2727	16.6733	10.9482	19.4537	15.0953	13.6301	20.0759	19.529	13.5935	16.987	12.7362	13.1188	13.4871	15.6523	15.6778	15.613	15.5156	12.828	14.2944
PF04636	2	PA26	4365.19	242.51	263.115	173.534	219.407	188.926	232.553	194.003	234.817	277.317	240.245	237.349	186.484	205.34	289.283	358.086	350.197	250.247	244.106	220.181
PF04628	2	Sedlin_N	917.932	50.9962	48.4417	37.4728	51.6625	78.4612	54.3108	54.8681	51.3813	46.303	47.4638	46.8706	36.233	44.9571	48.3381	51.1016	42.2577	56.5338	59.4754	61.7994
PF04625	1	DEC-1_N	39.2266	2.17926	0.330164	0	0.773969	0.603811	0.419388	0.171559	0	0.849596	30.8098	0.141513	0.312353	0.408701	1.43863	0.407216	0.812648	0.17834	0.583092	0.98582
PF04615	1	Utp14	425.856	23.6587	28.8894	19.5078	32.3132	28.1778	27.6796	29.3367	30.2973	23.3639	35.2598	16.557	16.2424	15.1219	23.0181	21.9897	26.2079	20.1524	16.1322	15.6088
PF04614	1	Pex19	2349.29	130.516	147.253	100.724	149.753	181.747	161.009	139.821	164.262	124.891	119.682	106.418	80.8995	120.158	136.958	111.985	111.542	125.373	137.998	128.814
PF04597	1	Ribophorin_I	1377.92	76.5509	112.586	60.5139	78.3644	95.4021	70.8766	78.2311	113.341	101.314	98.5915	64.3885	53.7248	65.3922	75.6721	62.3041	59.9328	64.9157	60.0585	62.3071
PF04588	2	HIG_1_N	2757.46	153.192	201.04	146.814	234.172	254.408	205.643	182.711	204.05	156.663	153.974	92.5581	80.8995	98.9057	163.423	153.299	154.09	97.5537	92.3132	84.9399
PF04587	1	ADP_PFK_GK	736.361	40.9089	47.0484	38.6294	46.4382	38.4426	37.5352	42.8401	36.8678	44.8162	42.6341	32.9726	32.7971	32.6961	47.7655	38.8892	49.5716	36.9164	46.453	43.0475
PF04577	1	DUF563	380.011	21.1117	17.332	10.3511	19.1557	31.5994	25.5785	27.7926	18.7204	13.1687	17.9863	21.3685	15.6177	23.296	17.8391	15.8814	14.6277	31.9229	29.349	28.4245
PF04571	1	Lipin_N	1552.81	86.267	89.3111	66.0875	92.1024	52.129	86.0857	73.4206	76.2908	122.554	110.249	69.7631	42.7924	58.0928	121.973	92.8657	124.742	105.345	85.2072	83.7947
PF04568	1	IATP	3892.99	216.277	191.165	122.023	197.749	388.856	286.652	302.802	190.909	175.229	166.706	207.317	201.156	236.229	135.519	134.231	128.86	256.401	283.966	287.215
PF04564	2	U-box	992.033	55.113	57.9439	39.8118	59.7891	53.5379	53.6817	51.811	56.0317	57.5602	62.7854	45.7087	34.0465	35.1483	60.9981	58.4356	65.215	68.6609	69.5823	61.2851
PF04563	3	RNA_pol_Rpb2_1	1276.12	70.8956	70.325	58.3242	94.0373	71.4509	101.702	60.0458	47.0886	78.9318	85.7662	58.3034	30.6106	40.4614	93.2235	83.4794	79.6395	74.3678	75.4132	72.9507
PF04547	3	Anoctamin	870.811	48.3784	44.9024	40.4089	50.8885	23.5486	50.1169	35.1697	46.176	40.1477	47.4638	39.0576	24.6759	29.4265	70.7808	64.1508	67.6713	69.5526	65.8894	60.784
PF04527	8	Retinin_C	11877.5	659.86	960.158	749.884	957.089	252.101	230.661	222.875	843.323	1144.47	890.611	241.655	155.002	146.728	1504.49	1406.51	1443.28	233.793	284.17	210.683
PF04516	2	CP2	6912.4	384.022	400.973	323.477	491.153	213.248	307.831	307.831	278.699	403.981	391.861	352.811	228.077	276.245	491.152	445.855	490.366	522.142	510.95	475.744
PF04515	2	Choline_transpo	2965.76	164.764	178.619	125.407	172.015	138.474	170.272	150.458	182.879	193.496	202.679	125.381	103.701	113.21	221.693	194.649	203.975	169.423	161.699	157.731
PF04506	1	Rft-1	1077.22	59.8457	65.1976	43.992	65.5804	60.3811	46.3801	55.4189	73.188	76.0389	66.4493	47.1239	44.4573	40.4614	70.0557	57.4175	73.1221	61.7056	66.6669	63.5854
PF04503	1	SSDP	1073.55	59.6416	58.7693	48.9705	82.4277	22.983	58.7143	46.6625	43.9858	57.9786	62.1309	52.5014	33.4249	38.4179	84.583	70.9697	65.792	86.8747	81.6329	76.7297
PF04502	2	DUF572	418.538	23.2521	26.9084	18.7115	20.1232	30.9956	30.1959	23.3321	32.3049	23.3639	32.1421	18.6797	12.4941	17.1655	21.5881	21.1753	23.9731	22.6492	23.518	19.2169
PF04500	7	FLYWCH	3952.17	219.565	191.497	152.28	228.867	197.448	241.914	225.903	151.251	180.569	199.848	217.925	168.983	166.701	217.521	234.935	257.894	306.342	323.371	288.924
PF04499	1	SAPS	814.462	45.2479	40.2801	41.0061	60.1761	15.2965	40.8903	30.1945	30.1148	46.5154	57.6227	39.6237	28.1118	26.9743	67.6158	60.8789	57.4949	58.1388	55.1994	58.3277
PF04495	1	GRASP55_65	8640.91	480.051	502.207	342.381	508.488	801.055	527.875	523.599	567.435	448.162	480.633	417.465	352.959	397.666	473.895	479.497	467.027	454.054	451.086	445.426
PF04494	2	TFIID_90kDa	630.986	35.0548	32.026	24.2852	45.8596	33.8134	37.5352	34.3119	31.3924	33.3467	38.4707	31.1329	21.5524	23.296	44.5976	38.482	41.2419	38.7961	40.4277	40.4186
PF04488	1	Gly_transf_sug	675.204	37.5114	34.3421	26.4569	41.1829	25.36	44.8473	33.2705	24.1082	34.6211	37.971	27.5271	18.1165	28.6091	42.5836	54.5853	49.1795	54.9287	51.5065	46.0082
PF04446	1	Thg1	242.809	13.4894	13.2066	8.36047	12.964	17.108	12.2713	15.4404	21.7191	18.0539	15.9878	11.8871	8.43354	13.8958	12.9477	13.4381	10.3613	13.0152	14.1886	9.52959
PF04442	1	CtaG_Cox11	134.648	7.48045	8.41919	5.57365	7.5462	10.0635	8.17807	8.74953	8.57815	6.79677	6.93471	6.08506	7.49648	6.53922	6.61772	8.98523	5.68854	9.09534	7.38583	5.91492
PF04438	5	zf-HIT	2409.94	133.886	182.001	133.969	219.227	113.516	125.395	101.944	144.551	155.491	160.877	88.0211	75.2772	86.6447	166.948	149.88	174.719	104.887	122.255	104.338
PF04437	1	RINT1_TIP1	778.001	43.2223	51.9992	36.8259	44.3059	56.1544	51.1653	45.2917	49.0962	44.179	42.4693	37.9255	42.4801	36.3744	39.1308	40.518	34.2938	41.5229	42.3714	41.8974
PF04433	3	SWIRM	3545.62	196.979	184.121	161.964	238.288	233.031	264.04	176.835	144.425	169.046	168.213	203.81	145.244	210.24	185.322	225.246	212.983	191.641	216.498	214.671
PF04427	1	Brix	439.79	24.4328	22.6163	16.1238	30.5718	36.0274	31.8735	30.8807	27.1946	21.2399	30.6433	17.8306	17.4918	20.8397	20.7163	26.8763	24.3795	19.0824	25.8504	19.5521
PF04421	1	Mss4	243.979	13.5544	16.3431	12.3416	15.6729	18.7181	16.7755	14.9257	14.2361	11.8943	16.3209	12.8777	10.9324	7.38114	12.3723	14.049	14.6277	10.3437	14.966	9.20099
PF04420	1	CHD5	153.101	8.50561	9.90493	6.96706	10.4486	8.65462	8.59746	8.23485	9.3082	11.4696	7.1612	7.64171	5.31001	8.17402	7.76862	8.95876	9.54862	8.73866	8.16329	8.05086
PF04418	1	DUF543	93.4283	5.19046	1.98099	0.597177	2.12842	4.42794	6.80877	11.3229	0.730055	0.637197	28.4783	14.7174	4.37295	4.49571	2.01409	3.66495	1.6253	2.31842	0.97182	2.13594
PF04410	2	Gar1	375.147	20.8415	17.4987	15.5266	26.315	23.9512	27.6796	22.6235	19.1639	17.6291	32.3087	20.6609	15.6177	17.1655	16.9759	17.5103	21.7383	21.4008	22.1575	19.2235
PF04389	8	Peptidase_M28	6232.91	346.273	489.708	358.338	513.66	214.959	271.134	214.991	349.99	478.323	483.18	230.586	160.147	194.125	472.053	470.425	472.506	308.881	268.071	281.831
PF04388	1	Hamartin	1188.62	66.0343	59.7581	52.1574	83.0082	40.4553	62.2791	46.9232	41.9782	71.604	77.9405	55.6146	30.923	40.8701	89.483	95.8995	119.256	72.2277	70.3598	77.8798
PF04379	1	DUF525	6874.53	381.918	419.647	269.633	389.955	513.239	355.985	334.354	444.604	371.235	308.871	342.743	240.2	386.631	575.454	440.814	389.639	382.088	350.438	359.003
PF04377	1	ATE_C	514.293	28.5719	27.9138	26.6739	34.6351	25.5613	32.2929	22.4743	21.3541	33.7715	31.9756	26.6045	14.0559	26.1569	35.9658	30.1361	31.287	31.7445	31.2926	30.3978
PF04321	4	RmlD_sub_bind	5383.49	299.083	431.687	276.453	431.511	229.329	203.613	199.553	328.884	385.245	341.09	199.566	135.874	167.122	456.735	504.745	477.384	207.286	196.891	210.519
PF04281	1	Tom22	2352.86	130.714	136.754	96.6351	137.977	168.84	134.684	144.038	125.903	121.31	132.755	118.87	88.321	113.288	140.411	138.329	128.396	143.259	143.235	139.85
PF04280	2	Tim44	2955.28	164.182	182.371	127.943	187.463	205.593	191.639	158.046	173.206	166.572	163.042	155.707	109.948	146.311	166.038	162.685	167.43	166.923	168.933	155.431
PF04258	2	Peptidase_A22B	2642.64	146.814	175.984	112.468	173.563	162.626	160.206	152.002	183.061	149.909	145.389	123.116	110.573	119.749	161.127	137.839	126.164	156.272	151.215	141.38
PF04241	2	DUF423	4756.26	264.237	320.238	254.953	361.25	182.351	242.226	192.855	246.211	327.615	341.08	181.124	128.961	170.837	377.187	336.827	397.444	243.636	215.532	235.935
PF04218	7	CENP-B_N	701.106	38.9503	44.4071	31.0392	40.4399	36.6312	44.4614	31.5549	33.995	40.3558	38.8054	32.1334	26.2346	27.7917	42.4944	43.6719	44.8968	45.2983	50.729	46.166
PF04212	2	MIT	766.475	42.582	43.6081	33.2428	48.9845	45.4871	54.5205	39.6302	42.8907	45.9207	44.7992	37.6425	32.4848	40.4614	44.5976	46.6263	46.9304	39.2348	39.6522	39.7614
PF04209	1	HgmA	829.412	46.0784	70.8203	53.3478	81.2784	4.62921	10.6944	8.74953	57.4918	86.0216	76.4367	10.0474	4.37295	13.4871	124.01	69.4528	89.5945	21.9358	21.5744	25.467
PF04201	1	TPD52	1305.11	72.5063	70.325	43.1958	71.031	99.6247	104.226	102.87	67.7144	63.2949	72.4431	67.247	57.473	62.1226	73.9199	63.6194	68.5855	72.6307	73.1606	71.6297
PF04194	1	PDCD2_C	205.598	11.4221	8.91444	8.16141	9.86811	8.25208	16.5637	12.3523	7.67836	9.98276	13.8228	12.4532	7.49648	11.4436	12.9477	7.12629	12.1897	18.369	15.1604	12.8157
PF04193	2	PQ-loop	1251.4	69.5222	100.187	62.0964	106.624	63.388	61.1342	67.7677	124.301	81.9967	94.5945	46.9668	35.6083	47.4093	73.9458	57.9367	58.2831	62.0605	55.9768	51.123
PF04189	1	Gcd10p	8615.03	478.613	513.241	354.663	519.453	598.614	451.522	363.166	480.194	460.906	356.728	403.802	258.629	483.175	813.697	642.588	565.823	450.005	461.432	437.39
PF04188	1	Mannosyl_trans2	244.976	13.6098	13.3717	11.7445	13.9314	9.81796	10.6944	13.2101	16.2437	17.969	17.1769	11.321	8.7459	8.99143	14.0986	14.2526	17.2688	15.1589	16.5209	14.4587
PF04184	1	ST7	536.023	29.7791	26.2481	18.5125	31.5393	39.449	37.9546	33.111	29.0197	26.5499	29.8106	25.0506	24.9883	20.8438	31.9578	30.3356	29.8669	36.4135	34.7912	29.5812
PF04180	1	LTV	594.86	33.0478	36.4832	27.2711	42.9553	22.341	30.825	25.0477	27.9246	39.7186	45.1322	23.2081	16.5547	18.8003	46.324	50.4948	50.7905	31.3878	29.5433	30.0577
PF04178	1	Got1	1232.06	68.4475	66.3383	42.9967	80.6999	77.5253	64.764	74.0965	64.2467	62.0248	61.7196	66.2324	53.6061	71.5227	69.9895	71.2649	69.4469	80.788	80.8613	73.9316
PF04177	1	TAP42	470.853	26.1585	28.064	16.7209	25.541	41.4617	37.3255	29.1651	27.3771	24.4259	33.3079	23.6327	15.6177	24.5221	26.1831	23.0077	21.7383	23.8976	22.7406	26.1242
PF04176	1	TIP41	1528.69	84.9274	103.171	77.203	115.091	90.8171	103.379	93.3284	77.9316	95.4118	79.6059	93.0661	47.4777	78.0619	67.3309	79.3563	86.1306	82.0078	76.972	82.3505
PF04157	1	EAP30	676.094	37.5608	46.2214	26.6739	35.4091	47.4998	50.1169	41.1743	40.8831	35.6915	35.6395	35.6613	22.4894	33.1048	37.7987	40.2615	37.3168	35.668	39.6503	34.834
PF04153	2	NOT2_3_5	1030.19	57.233	55.9629	44.1791	64.6264	39.8515	53.0526	41.1863	47.0904	60.7461	71.7786	48.9635	35.9206	27.7917	78.2617	75.7423	70.3754	70.0876	76.3909	68.1859
PF04147	1	Nop14	1344.99	74.7218	59.8572	54.5023	85.1366	52.129	111.538	71.5403	44.9203	63.9321	69.9067	76.8416	39.0442	49.4528	77.3985	72.0895	98.7266	98.9769	103.987	115.012
PF04146	2	YTH	1611.97	89.5542	81.7867	60.7129	96.5527	64.4065	107.37	96.9311	65.3545	95.5796	97.8637	90.9505	59.5314	67.4357	99.4355	91.8517	94.2449	115.382	113.509	113.077
PF04145	1	Ctr	478.97	26.6094	24.4305	14.9294	19.5795	29.3029	27.2204	30.8876	16.6288	16.7795	15.6564	23.6327	19.6783	25.7482	24.4251	22.1933	27.628	48.7564	47.0011	44.4917
PF04144	1	SCAMP	2053.42	114.079	133.056	90.5698	125.77	120.561	119.945	114.087	109.873	126.165	111.417	91.5887	78.7131	81.3315	138.109	131.938	132.626	125.211	107.614	114.843
PF04142	2	Nuc_sug_transp	2210.77	122.821	112.097	71.6572	111.258	185.764	168.579	141.022	147.471	122.985	123.406	95.8044	89.3081	91.5491	139.809	129.495	146.675	112.531	114.854	106.508
PF04139	1	Rad9	226.464	12.5814	12.5462	9.75388	11.0291	15.4978	15.5174	13.3816	11.8634	10.8324	9.99238	9.62289	11.5571	10.6262	14.136	12.6176	14.1767	17.1206	12.5559	13.6372
PF04137	1	ERO1	270.991	15.055	13.8669	10.5501	14.3184	15.4978	20.1306	18.0137	14.6011	14.4431	18.3194	13.7268	7.18413	8.99143	14.6741	19.5464	19.9099	17.299	14.966	14.9516
PF04136	1	Sec34	496.873	27.6041	33.3466	20.304	36.3766	24.1524	30.7894	25.7339	28.2896	26.3375	31.476	21.9345	13.4312	19.209	36.829	30.7448	31.0838	27.6427	28.9602	30.2318
PF04130	5	Spc97_Spc98	3415.45	189.747	175.813	143.72	209.746	148.141	208.53	187.514	152.399	191.384	198.061	174.063	110.839	141.411	220.145	214.326	215.12	244.57	238.485	241.186
PF04127	1	DFP	369.735	20.5408	33.0164	22.2946	38.505	10.0635	16.9852	16.6413	31.5749	26.9747	30.6466	12.0286	9.99531	10.6262	27.9095	17.9073	26.2079	11.4138	13.7998	13.1443
PF04121	1	Nup84_Nup100	427.607	23.7559	26.2481	22.6927	25.3475	17.108	22.0179	14.2394	18.0689	26.9747	32.4752	20.0949	11.5571	17.5742	38.2677	28.4644	24.5826	26.751	27.211	27.9316
PF04119	1	HSP9_HSP12	16.5164	0.917578	0	0	0	4.83048	1.88725	2.74495	0.182514	0	0	1.41513	2.18647	3.26961	0	0	0	0	0	0
PF04118	1	Dopey_N	776.884	43.1602	42.4278	33.4419	50.1145	13.0826	32.7123	16.9844	31.9399	48.6394	53.9622	27.7366	13.1188	23.5657	80.2758	65.7655	69.2783	63.6674	60.0585	50.1125
PF04117	4	Mpv17_PMP22	1409.2	78.2886	83.5366	56.1266	81.4429	52.129	68.57	56.6146	73.6388	84.11	76.6215	83.9173	47.4746	44.1397	100.992	108.525	96.7052	110.696	96.218	87.738
PF04116	2	FA_hydroxylase	612.201	34.0111	46.7183	36.8259	41.0204	17.913	17.6143	12.0092	56.7618	56.2858	47.1307	13.8683	13.1188	11.4436	62.149	60.8951	67.6794	16.5856	18.0797	16.1017
PF04114	1	Gaa1	917.505	50.9725	48.7026	40.0108	63.4655	43.8769	55.1495	51.6394	37.7804	48.6394	53.2927	54.1995	27.4871	38.4179	52.654	48.866	52.0075	66.6991	69.3879	65.2284
PF04113	1	Gpi16	370.024	20.5569	16.5082	18.7115	22.4451	17.4783	25.2136	18.1853	12.2284	15.2927	22.4828	22.7836	10.9324	21.6612	21.8672	21.7861	23.77	27.6427	27.211	23.824
PF04112	1	Mak10	1305.69	72.5381	73.9568	59.1205	90.5544	65.8154	78.845	78.0596	70.8154	78.1629	86.1942	65.096	46.4938	50.679	91.7848	74.5247	77.1813	76.1512	74.8301	67.4202
PF04109	1	APG9	1003.04	55.7244	71.6457	55.3384	74.3011	30.9956	38.1643	40.1449	61.8722	74.5521	68.3129	37.0764	22.4894	30.6526	84.8794	81.6469	93.8609	46.3791	48.0079	42.7189
PF04104	1	DNA_primase_lrg	620.675	34.4819	36.8133	22.8241	40.2464	24.7562	32.922	32.2532	30.8448	35.4749	51.4607	29.2932	19.0536	24.9308	38.8431	40.9252	36.1629	40.4832	41.9826	41.4044
PF04103	1	CD20	975.728	54.2071	11.8859	11.1473	10.4486	53.5379	72.3444	60.9036	13.141	20.8151	21.1505	91.4189	49.6642	80.9228	32.2254	25.0438	27.0206	136.603	130.613	126.842
PF04101	1	Glyco_tran_28_C	133.964	7.44244	11.2256	5.97177	11.6095	10.4661	8.38776	6.3477	8.39564	11.0448	8.16044	7.21717	2.81118	2.86091	7.76862	8.75515	5.8917	5.70688	6.41401	4.9291
PF04100	1	Vps53_N	731.655	40.6475	40.1183	28.6127	41.6009	29.3855	47.8102	39.8018	29.0197	36.1078	38.8037	43.9115	24.9883	34.3309	54.0926	45.6082	46.1178	52.8065	51.0536	47.4853
PF04099	1	Sybindin	787.731	43.7628	45.2408	33.4419	41.7943	45.8433	47.3909	42.3838	38.3315	41.216	42.1345	39.3477	21.8647	27.7917	57.2634	50.0835	45.5083	53.5305	57.7261	56.8375
PF04097	1	Nic96	282.811	15.7117	16.6733	12.9388	18.9487	10.8686	20.55	14.5826	12.5935	16.1423	18.9855	15.708	8.43354	10.2175	21.0041	14.2526	13.815	19.4391	18.2702	19.3878
PF04096	1	Nucleoporin2	1108.57	61.5874	47.8738	47.5751	60.7856	57.7203	103.983	62.4476	35.0427	62.0205	105.42	57.5958	27.7995	33.1048	69.0544	66.7835	80.8585	71.1487	63.1683	56.1917
PF04091	1	Sec15	1052.26	58.4586	54.4821	42.7976	60.5573	53.1353	62.4888	61.7768	49.6438	63.9088	62.1309	52.64	45.8535	47.3562	61.8613	64.3402	60.5443	74.1894	66.8612	67.6881
PF04089	1	BRICHOS	4379.68	243.315	241.35	165.229	252.894	188.389	243.451	234.35	238.728	242.135	236.819	176.453	166.484	185.55	282.548	330	346.483	284.987	282.557	281.271
PF04088	1	Peroxin-13_N	491.058	27.281	37.9689	26.8729	32.1197	23.9512	20.7597	21.1018	25.5519	33.9839	33.8075	24.7648	8.7459	13.8958	31.9377	30.7448	34.5376	33.8846	29.1546	27.2744
PF04087	2	DUF389	557.603	30.9779	40.0704	40.5224	43.1546	13.6864	32.0832	12.6954	19.894	31.6984	46.298	17.9722	11.5571	26.1569	22.155	35.4278	40.4293	37.273	47.4248	39.1042
PF04086	1	SRP-alpha_N	1004.75	55.8193	78.7442	48.7694	67.7223	58.9722	57.2465	52.8403	73.0055	69.4545	72.1233	39.6237	38.1071	29.4265	63.8753	58.1057	51.3919	49.2218	46.8417	49.2746
PF04084	1	ORC2	12.7422	0.707899	0.990493	0.796235	0.580477	0.603811	1.04847	0.343119	0.365028	0.212399	3.16425	0.141513	0	0.408701	1.15091	0.610825	0.406324	1.42672	0	0.49291
PF04083	9	Abhydro_lipase	4421.58	245.644	228.406	139.078	215.2	238.302	298.374	296.631	230.756	248.301	241.016	235.772	159.035	191.681	247.14	261.749	297.058	333.009	290.384	269.692
PF04078	1	Rcd1	658.286	36.5714	37.9739	26.6739	41.0204	9.4597	26.4697	24.37	37.5997	45.2389	44.6326	29.1517	16.1643	22.4786	56.3944	49.6804	59.7479	46.0117	44.9739	40.2445
PF04072	1	LCM	640.003	35.5557	31.2005	23.688	35.2156	43.2751	47.8102	43.2347	36.5557	27.1871	29.4775	33.1141	29.6736	33.1048	31.3622	32.1701	28.849	37.6297	53.2596	43.1954
PF04068	1	RLI	2518.64	139.924	137.679	95.7473	144.928	120.963	146.366	128.668	137.615	144.431	152.883	101.323	87.1466	103.81	188.07	182.303	192.825	158.548	152.381	142.95
PF04065	1	Not3	429.707	23.8726	17.6638	17.1191	26.5085	7.447	27.2602	14.7541	13.3235	20.8151	26.4798	26.1799	14.0559	15.1219	33.9518	30.5412	31.4901	38.1647	32.8475	35.9824
PF04063	1	DUF383	370.032	20.5573	22.7813	16.7209	24.7999	24.555	22.2276	19.0431	27.0047	31.2227	28.8147	15.8495	12.1818	13.4871	17.2636	24.8402	16.0498	18.0123	17.104	18.0734
PF04061	1	ORMDL	621.218	34.5121	36.9784	23.1187	35.6026	47.2985	34.8092	36.0275	37.9629	30.5855	29.9771	32.4065	23.7389	34.3309	31.3162	39.2455	39.0071	36.7505	38.8728	33.1893
PF04057	1	Rep-A_N	730.475	40.5819	28.8894	19.3087	34.4416	94.1965	129.801	75.143	28.2896	42.9046	51.6273	25.7554	15.6177	20.8438	33.0886	31.9665	28.2395	20.6874	25.8504	23.824
PF04055	2	Radical_SAM	1778.7	98.8168	132.247	96.5614	132.463	81.1179	96.4572	78.775	95.2905	132.471	114.832	56.3222	39.6689	50.2702	157.093	146.95	142.065	78.4179	72.8865	74.8122
PF04051	1	TRAPP	577.22	32.0678	37.3086	27.8682	37.1312	37.3115	35.0189	26.9348	33.9476	36.539	42.7424	27.029	17.1794	22.8873	31.0831	30.9484	35.7159	31.5662	34.7912	31.2176
PF04050	1	Upf2	82.2938	4.57188	5.6128	4.37929	5.0308	4.42794	4.82296	6.51926	4.92787	4.88518	4.99286	4.52842	3.43589	2.86091	2.87727	3.86856	5.68854	5.17186	3.49855	4.7648
PF04049	1	APC8	136.626	7.59036	6.93345	7.16612	8.22729	7.24573	8.80715	9.09265	7.84809	8.28356	11.3247	6.79263	4.6853	7.35662	6.32999	8.95876	5.8917	8.20364	6.41401	7.06504
PF04048	1	Sec8_exocyst	427.817	23.7676	27.2386	20.7021	27.2882	19.7245	23.4857	19.0431	21.1716	22.9391	23.149	19.9533	11.5571	16.5892	32.5131	27.0799	28.2395	28.3561	27.7941	30.9925
PF04045	1	P34-Arc	2774.83	154.157	140.322	107.492	156.771	158.802	192.499	182.055	143.272	152.6	162.711	142.787	109.011	125.063	145.029	112.597	138.526	211.558	203.175	190.557
PF04037	1	DUF382	932.038	51.7799	52.478	43.992	51.4806	49.915	59.9767	35.3413	33.5825	58.1974	60.0625	54.3424	31.5477	41.6467	64.4594	59.8832	62.3708	57.6038	60.2528	54.9053
PF04032	1	Rpr2	169.629	9.42385	13.7134	13.7371	25.541	8.45335	5.87143	8.0633	8.03061	9.57708	6.32851	6.68649	3.43589	4.90441	12.3723	8.95876	10.9708	7.66862	6.60838	8.70808
PF04031	1	Las1	182.077	10.1154	11.2256	6.36988	15.6729	8.65462	18.8725	11.4945	8.39564	12.1067	12.1591	8.6323	5.93471	4.90441	9.49498	9.16237	8.12648	11.5921	9.91256	9.36529
PF04006	1	Mpp10	229.104	12.728	12.2161	9.35577	13.9314	15.9003	14.6786	14.5826	12.2266	14.0162	21.1505	11.321	7.49648	5.31312	14.3863	17.3067	13.4087	11.4138	9.13511	11.2646
PF04005	1	Hus1	110.869	6.15939	6.10804	4.37929	5.22429	16.5042	13.001	10.9798	5.84044	4.67278	6.49505	7.35868	5.31001	5.72182	2.01409	4.47938	2.64111	4.10182	2.91546	3.12176
PF04000	3	Sas10_Utp3	1436.84	79.8242	79.7298	65.6317	91.3284	86.9487	90.5878	85.4366	91.2569	80.0745	108.084	65.8036	54.6618	57.6269	80.8512	93.0347	85.1656	79.1829	75.2169	66.2142
PF03998	1	Utp11	236.427	13.1348	16.6733	10.7492	14.8989	19.5232	12.7913	10.8082	20.4415	15.0803	16.987	9.19835	7.49648	8.58273	12.3723	13.8454	13.6119	11.4138	11.2731	10.6797
PF03997	1	VPS28	1204.55	66.9192	73.7918	50.7361	76.8165	76.9295	62.2078	68.6083	80.1327	69.0212	76.7248	58.868	49.5455	52.7225	77.9164	62.8091	58.3096	69.4277	68.9953	70.9823
PF03989	1	DNA_gyraseA_C	68.5209	3.80671	5.94296	4.57835	6.96572	2.0127	3.77449	3.77431	3.10273	3.82318	3.49733	3.2548	2.81118	1.6348	2.30181	7.94072	5.68854	2.14008	2.48397	2.79316
PF03987	1	Autophagy_act_C	95.322	5.29567	3.30164	1.99059	6.38525	5.83684	7.75868	6.00458	4.92787	5.09758	2.99771	5.23598	3.74824	8.58273	4.89135	4.68299	3.45376	5.52854	6.02528	8.87238
PF03986	1	Autophagy_N	426.961	23.7201	24.5973	17.7162	27.6694	16.1016	23.4857	24.1899	26.282	30.5855	29.1444	19.6703	14.3683	15.1219	25.6077	22.8041	25.8016	27.6427	26.4335	29.7389
PF03985	1	Paf1	655.216	36.4009	33.9871	33.6409	52.2429	33.8134	54.2185	36.5422	18.9814	32.9219	35.9609	46.1333	22.8018	34.3309	36.5442	38.2783	38.6008	32.8146	34.7912	38.6113
PF03982	3	DAGAT	1094.83	60.8241	68.0139	45.7835	80.4928	79.6829	69.199	66.7366	51.8339	52.4647	49.3024	40.8973	29.3612	47.818	53.5172	54.3634	56.0727	82.1273	84.9351	82.2322
PF03973	1	Triabin	4368.61	242.701	433.504	467.591	807.482	1.00635	1.46786	0.343119	341.792	286.526	448.991	1.1321	0.312353	0.408701	304.703	635.868	635.29	0.53502	1.16618	0.49291
PF03969	1	AFG1_ATPase	570.006	31.667	50.3501	33.6409	51.082	19.1207	23.6954	22.1312	51.6514	48.0022	40.4691	16.4155	10.62	13.8958	52.0785	43.7758	38.1945	16.9423	16.9097	21.0308
PF03966	1	Trm112p	1878.24	104.347	101.458	80.2625	111.277	75.422	99.699	85.8449	91.6311	114.039	104.968	90.7085	57.1607	65.1715	143.783	103.865	128.002	147.558	131.11	146.278
PF03959	1	FSH1	2522.44	140.136	160.635	100.208	159.741	142.059	146.358	141.571	159.517	145.493	143.56	99.4087	98.4413	119.3	142.951	139.681	144.198	152.966	159.159	167.193
PF03957	1	Jun	1058.99	58.8326	51.1821	41.8043	54.3733	52.129	62.9082	57.4724	60.1146	69.2421	55.118	43.5889	39.3565	47.3889	71.3562	70.6419	70.0909	76.3063	69.042	66.8715
PF03952	1	Enolase_N	18912.9	1050.72	1361.59	938.523	1467.85	908.739	824.934	697.142	1045.28	1322.12	1134.02	767.292	441.668	751.602	1814.75	1676.65	1529	727.015	738.029	766.682
PF03951	2	Gln-synt_N	15933.6	885.198	1248.33	963.996	1429.49	446.667	554.966	511.669	858.295	1005.62	931.589	587.732	359.822	412.044	1292.26	1256.44	1384.37	937.553	868.086	884.611
PF03949	1	Malic_M	3.54935	0.197186	0.495247	0.199059	0.386985	0.20127	0.209694	0	0.365028	0.424798	0	0.283026	0	0	0.287727	0.203608	0	0	0	0.49291
PF03942	2	DTW	317.681	17.6489	18.6543	16.7209	19.7362	20.9321	17.824	17.3275	21.5366	20.6027	17.1536	14.5758	11.2447	19.6177	19.8531	21.3789	19.725	14.8022	14.7736	11.2219
PF03939	1	Ribosomal_L23eN	13186	732.555	837.399	611.326	968.983	725.173	723.222	664.452	576.379	781.947	847.916	666.603	439.169	499.842	820.021	868.316	888.682	751.988	787.369	727.197
PF03932	1	CutC	2599.96	144.442	212.791	177.14	258.246	118.146	121.832	127.126	148.751	134.024	142.391	92.4081	79.3378	100.949	149.33	196.728	171.27	132.17	117.211	120.106
PF03931	1	Skp1_POZ	3162.96	175.72	176.143	125.807	166.597	232.165	190.612	192.833	263.367	170.134	173.867	143.238	134.624	156.124	175.508	165.362	145.255	188.441	174.56	188.32
PF03920	1	TLE_N	1076.79	59.8218	59.8374	51.5542	69.0477	34.4172	67.9409	45.2917	53.4765	64.5693	81.7676	47.1239	28.7365	38.8266	84.8794	67.6162	72.7117	67.2538	71.9127	69.8289
PF03917	1	GSH_synth_ATP	1540.84	85.602	82.409	64.6523	94.0392	124.681	145.431	104.09	75.5644	91.9306	98.8762	69.4829	52.163	62.94	85.6534	84.418	88.7595	82.9281	64.6319	68.1859
PF03915	1	AIP3	212.046	11.7803	5.11755	9.35577	13.1575	1.81143	6.08113	4.80367	6.38798	10.1952	9.49276	6.22658	4.06059	4.49571	23.8784	24.2294	24.7858	19.0824	19.8251	19.0592
PF03914	2	CBF	990.01	55.0006	72.9663	43.7929	70.439	57.7645	64.7934	56.0999	62.2372	59.6841	73.7771	43.7275	37.7948	38.0092	50.9276	52.3273	52.9826	52.7565	50.1459	49.7839
PF03909	1	BSD	1963.37	109.076	89.1444	104.605	149.403	35.8261	88.4489	54.0361	72.332	105.855	92.2629	69.681	48.1024	55.9921	162.776	138.055	138.823	177.805	187.756	192.467
PF03908	1	Sec20	131.598	7.311	8.41919	6.36988	8.12668	8.45335	6.71021	8.23485	7.11804	7.00917	7.49428	4.38691	4.06059	6.13052	7.76862	8.34997	6.70435	10.1654	9.52384	6.57213
PF03901	4	Glyco_transf_22	7011.1	389.505	444.731	314.752	468.397	447.756	436.939	436.422	372.735	347.222	342.594	317.465	254.527	313.838	400.516	381.655	355.981	448.161	435.82	491.586
PF03896	1	TRAP_alpha	2284.99	126.944	196.828	120.771	189.429	93.3894	103.589	88.3669	171.426	163.66	172.94	80.8252	64.0293	64.9835	150.763	146.571	141.399	113.636	114.286	108.095
PF03879	1	Cgr1	511.268	28.4038	34.172	26.2758	42.3748	36.9351	45.0842	33.4541	39.6055	33.9839	41.6499	17.8306	13.7435	14.7255	22.4427	29.7268	27.8332	16.764	15.7435	18.9228
PF03878	1	YIF1	674.832	37.4907	47.0484	31.728	49.921	37.1022	34.5995	34.8266	45.6285	48.2146	42.8007	28.7272	25.3006	20.4351	42.8713	40.5384	38.804	34.7727	39.9671	31.5462
PF03876	3	SHS2_Rpb7-N	671.255	37.2919	43.0865	25.2805	43.9228	48.3048	51.375	42.5467	51.2864	39.0793	39.1385	29.8593	21.5524	25.7482	40.5867	36.452	33.7249	36.0229	32.0701	31.2176
PF03874	1	RNA_pol_Rpb4	544.46	30.2478	31.8609	24.4842	30.5718	46.8155	41.3097	39.2871	32.1224	32.4971	31.8091	27.4535	20.303	25.3395	25.0322	23.6186	23.9731	31.3878	30.142	26.4528
PF03871	1	RNA_pol_Rpb5_N	493.101	27.3945	28.5592	16.3228	30.1848	43.0718	28.099	30.0229	34.8839	28.6739	31.9756	21.227	24.3636	17.5742	27.334	28.3015	21.5352	28.7127	26.6279	25.6313
PF03870	1	RNA_pol_Rpb8	104.501	5.80564	6.27312	5.57365	8.32017	4.42794	6.71021	5.4899	5.47541	7.01342	6.99466	4.52842	4.37295	6.94792	4.3159	4.68299	2.84427	6.06356	8.55202	5.91492
PF03868	1	Ribosomal_L6e_N	11016.9	612.049	724.894	500.625	747.492	738.251	654.875	585.876	588.988	665.659	761.839	517.513	384.479	440.171	632.242	690.574	683.844	565.696	587.354	546.509
PF03859	1	CG-1	110.07	6.11501	7.75886	6.768	8.70716	0.805081	2.93572	1.20092	3.28525	4.88518	6.49505	3.9652	1.87412	1.2261	11.5091	12.2165	12.3929	8.38198	9.91256	5.75062
PF03853	1	YjeF_N	456.256	25.3475	27.922	23.4889	25.541	37.6375	30.3868	25.7339	34.3126	27.733	30.3102	22.5006	21.5524	14.3045	19.5654	22.6005	22.9573	20.8658	27.6483	21.1951
PF03847	1	TFIID_20kDa	1112.3	61.7943	61.5674	42.2005	56.6933	79.4756	75.2802	67.5944	70.9413	72.8125	71.3256	47.5484	39.9188	47.818	81.9877	58.0283	56.2759	58.1388	60.4472	64.2426
PF03839	1	Sec62	2021.5	112.306	114.082	84.2019	129.448	106.279	124.139	110.486	126.847	115.324	114.554	93.2571	78.7131	80.1054	112.544	131.928	139.981	120.563	123.516	115.53
PF03835	1	Rad4	691.894	38.4386	29.0545	29.4607	35.2156	50.7201	78.2159	44.2623	26.647	36.745	53.2927	36.0604	22.8018	25.7482	32.2254	32.7809	33.1987	38.1326	41.7941	45.5383
PF03834	1	Rad10	704.066	39.1148	43.2515	27.8682	46.2447	51.3239	41.3097	39.4587	42.1607	44.179	46.4795	30.2838	26.55	31.0613	40.2817	34.1247	36.1629	41.7315	41.0108	40.5829
PF03828	1	PAP_assoc	148.222	8.23453	8.41919	8.95765	11.9965	5.4343	6.50052	6.69082	5.47541	9.55796	7.49428	6.79263	5.62236	6.53922	12.0845	9.36598	9.80867	10.7004	7.5802	9.20099
PF03826	1	OAR	23.8576	1.32542	0.990493	1.39341	1.74143	0.603811	1.04847	1.02936	0.912569	0.849596	1.16578	1.1321	0	0.817402	3.3923	1.22165	1.82846	1.42672	2.33237	1.97164
PF03825	1	Nuc_H_symport	845.381	46.9656	133.882	88.5732	161.932	18.3156	26.0063	20.9303	34.6776	30.681	46.1315	22.2176	12.8065	18.8003	44.3617	43.9712	50.9835	31.568	27.4092	32.1344
PF03821	1	Mtp	2283.51	126.861	137.695	97.6861	147.29	112.568	145.488	122.231	158.208	140.164	114.341	96.0761	89.1332	107.325	144.793	134.155	139.568	138.93	137.481	120.372
PF03820	3	Mtc	2162.58	120.143	270.098	137.796	266.505	67.6067	97.0904	82.4652	127.592	132.941	122.611	81.9049	63.4077	85.0099	99.237	92.0309	88.1703	115.559	114.599	117.953
PF03813	1	Nrap	503.642	27.9801	26.4132	23.4889	38.505	29.1842	40.8903	25.3908	22.6317	29.0838	31.1429	26.4629	16.2424	26.9743	30.2113	33.799	27.63	25.8593	24.1011	25.6313
PF03810	11	IBN_N	10582.6	587.922	611.909	465.242	733.363	450.175	698.019	580.206	551.551	635.509	852.948	506.76	348.455	416.176	652.164	639.265	614.734	636.806	581.527	607.781
PF03807	1	F420_oxidored	492.038	27.3354	28.5543	19.2151	25.1385	17.108	20.9694	22.3233	22.0842	27.3995	27.146	23.7742	16.2424	11.8401	33.3821	57.4155	52.7023	35.4932	27.2732	23.9768
PF03803	2	Scramblase	1173.85	65.2137	48.3493	40.4169	48.4215	88.8668	80.1052	76.8243	56.2343	59.8647	53.1295	65.7951	55.9113	71.7679	55.8996	63.9493	64.246	84.7454	76.4745	82.845
PF03800	1	Nuf2	120.936	6.71865	6.93345	4.18024	7.35271	7.36448	9.85562	7.03394	6.20547	8.07117	8.16044	5.21193	4.99765	2.45221	7.4809	4.68299	6.90751	8.0253	7.96892	8.05086
PF03798	3	TRAM_LAG1_CLN8	3552.61	197.367	246.456	172.58	284.047	181.143	205.081	184.368	203.868	193.496	214.743	143.235	121.193	149.176	212.098	213.846	198.776	204.79	221.064	202.653
PF03792	1	PBC	1683.46	93.5254	79.7281	68.3031	94.8596	80.3068	105.476	90.9076	79.3935	88.307	85.6014	88.0211	53.8997	71.114	119.245	99.1511	108.285	131.05	129.559	110.248
PF03770	4	IPK	9007.81	500.434	553.717	448.332	760.901	239.485	379.376	359.525	505.682	632.639	586.526	406.472	274.715	290.582	759.44	633.669	668.932	533.281	515.968	458.562
PF03769	1	Attacin_C	7.46649	0.414805	0.165082	0.199059	0.386985	2.41524	0.838776	0.343119	0.730055	0.637197	0.333079	0.707565	0.312353	0	0	0.203608	0	0	0.194364	0
PF03768	4	Attacin_N	521.045	28.9469	16.8384	5.57365	5.61128	9.4597	10.9041	4.97522	18.0689	25.7003	18.6524	8.91532	9.3706	4.49571	7.76862	42.1469	323.887	3.74514	2.138	2.79316
PF03765	4	CRAL_TRIO_N	4886.85	271.492	202.061	156.13	210.889	294.861	329.616	350.153	213.09	223.888	207.675	292.239	227.709	255.847	235.36	211.549	256.815	404.98	421.389	392.598
PF03735	1	ENT	210.975	11.7209	9.40969	9.55482	15.6729	4.22667	10.6944	9.26421	10.2208	11.8943	15.1551	7.50019	6.87177	7.35662	12.9477	14.4562	14.3778	16.764	15.5491	19.0592
PF03732	9	Retrotrans_gag	2101.08	116.727	88.4824	37.224	83.0082	428.643	259.117	177.392	61.1421	187.257	111.915	197.139	80.8995	62.5313	39.3984	48.4588	70.4912	56.3572	61.0303	50.5972
PF03731	2	Ku_N	1185.24	65.8468	45.5974	45.8114	52.0494	139.893	155.901	115.974	71.7316	55.4362	61.9477	40.6185	37.1701	47.0006	49.6185	57.3707	52.8221	54.9037	52.2703	49.1267
PF03723	1	Hemocyanin_C	56771.7	3153.98	707.016	348.751	618.069	5883.76	6995.88	4823.43	861.52	954.097	1179.86	4377.52	3624.27	2869.47	1353.47	1715.72	3360.68	5526.51	5011.53	6560.13
PF03722	7	Hemocyanin_N	169961	9442.28	3775.05	1228.57	2996.26	11129.5	12793.3	9542.31	3693.21	3844.73	4519.23	10645.5	7511.94	7594.09	8263.66	13735.8	19810.9	18348.2	13524.9	17003.7
PF03721	1	UDPG_MGDP_dh_N	677.3	37.6278	45.7278	32.0485	46.4343	38.4426	35.2286	33.7921	33.9476	43.3294	47.9284	28.0168	17.4918	31.47	39.994	41.3325	43.5681	42.0882	40.2333	36.2256
PF03694	1	Erg28	1406.88	78.16	90.4452	74.8163	116.384	64.8815	65.2526	58.4881	64.4675	75.3656	66.864	56.2062	44.1449	52.6121	94.6161	113.913	135.17	76.9145	79.9944	76.3452
PF03690	1	UPF0160	1672.24	92.902	105.517	64.6941	89.3935	137.468	109.88	107.568	127.395	110.66	115.412	80.9059	65.9066	77.2445	91.2094	79.4072	67.0293	78.8263	76.9681	86.7522
PF03676	1	UPF0183	393.882	21.8823	30.7053	20.9012	28.2499	9.66097	17.4046	11.666	26.8295	35.0459	29.9771	16.1325	13.756	6.94792	32.8008	25.6546	27.0185	20.1524	22.7406	18.2377
PF03670	1	UPF0184	942.833	52.3796	67.0234	50.76	79.3319	55.148	57.8756	53.5266	63.5148	61.3833	60.4539	40.3312	24.3636	39.644	50.0731	58.8428	44.6957	43.449	49.3685	43.0475
PF03669	1	UPF0139	1685.32	93.6289	106.808	69.4715	101.003	128.008	103.799	100.364	91.0744	96.854	80.7717	88.3042	73.0907	86.6447	80.8512	102.633	84.5154	88.2925	105.734	97.1016
PF03666	1	NPR3	85.9212	4.7734	4.6223	3.58306	4.83731	2.41524	4.61327	4.11743	3.65028	6.15957	5.66235	4.52842	2.81118	2.86091	6.04226	6.10825	6.90751	6.06356	4.8591	6.07922
PF03665	1	UPF0172	470.258	26.1254	31.5307	21.6974	34.6351	27.7753	27.6796	24.8761	33.4	33.7715	32.1421	17.8306	15.6177	17.5742	30.499	31.1521	26.8174	17.4773	23.1293	22.6525
PF03657	1	UPF0113	182.916	10.162	9.57477	8.55953	12.577	18.3156	13.2107	10.9798	11.3159	10.8324	13.1566	7.78322	5.62236	5.31312	10.0474	12.4201	11.1739	7.1336	8.16329	6.73644
PF03656	1	Pam16	391.626	21.757	33.8419	19.9556	37.1505	23.1461	25.5827	21.6165	27.1946	19.9655	23.9817	13.5853	10.9324	11.8523	29.3481	20.5644	17.6751	20.2059	16.1322	18.8949
PF03650	2	MPC	3786.07	210.337	351.538	232.939	384.022	132.033	113.864	88.6962	282.661	247.662	257.668	92.7845	78.7412	109.532	424.201	347.938	325.193	112.174	107.483	96.939
PF03647	2	Tmemb_14	999.188	55.5104	73.6267	46.3807	69.843	85.9424	56.6174	58.6785	70.2897	70.5165	52.9596	45.1427	36.5453	51.9051	60.5406	43.5722	46.7273	48.6886	44.6921	36.5197
PF03645	2	Tctex-1	85.1388	4.72994	5.6128	2.98588	4.06334	6.03811	4.82087	5.14678	2.55519	4.46038	2.72292	4.81145	6.87177	4.49571	5.46681	5.09021	5.48538	5.3502	5.05346	4.10758
PF03644	1	Glyco_hydro_85	295.9	16.4389	19.4797	11.3464	17.9948	12.68	11.9526	16.6413	22.9967	15.5051	21.9832	13.7268	8.43354	15.9393	19.8531	19.9394	22.1447	16.0506	16.9097	12.3228
PF03643	1	Vps26	884.901	49.1612	52.3311	39.4136	54.1759	37.4363	46.1327	53.0119	47.6361	55.8546	57.9558	39.1991	32.1724	41.6875	56.9699	51.9201	57.0906	57.6038	54.0332	50.2768
PF03638	1	TCR	85.4284	4.74602	4.95247	3.384	4.64382	4.0254	7.1296	3.94587	3.10273	2.12399	5.16273	5.51901	4.06059	3.67831	7.19317	4.68299	4.87792	5.52854	5.83092	5.58631
PF03637	3	Mob1_phocein	2372.53	131.807	139.012	98.2694	154.411	118.749	123.942	112.028	144.582	139.334	148.755	99.6422	89.3331	92.3665	161.383	167.14	172.688	132.861	142.323	135.715
PF03635	1	Vps35	1416.46	78.692	81.2221	69.4656	94.6178	51.6077	77.1674	64.1632	52.7465	80.289	81.3896	73.7609	47.5027	51.337	85.1671	84.1737	93.4627	113.103	110.42	104.86
PF03632	1	Glyco_hydro_65m	963.9	53.55	56.4878	34.6362	61.3371	45.8896	61.4404	62.2761	42.5257	54.3742	58.1223	49.9541	42.1677	34.7396	54.3804	61.4815	58.917	63.489	58.2606	63.4211
PF03630	1	Fumble	794.491	44.1384	70.4554	46.0383	125.054	25.2614	24.7439	21.7881	45.4459	52.2502	65.1153	21.6515	13.7435	21.6612	46.0363	71.7658	67.4498	28.1777	22.5462	25.306
PF03619	3	Solute_trans_a	2080.86	115.603	128.85	106.644	139.539	64.7949	109.452	114.001	142.857	134.117	131.873	95.7959	75.9019	73.1575	138.126	132.545	128.165	127.736	127.687	109.618
PF03615	1	GCM	17.1174	0.950967	0.495247	0.199059	0.773969	2.0127	1.04847	0.857797	0.547541	0.212399	1.33232	0.707565	0.312353	1.6348	0	1.62887	0.609486	1.07004	0.388728	3.28607
PF03607	2	DCX	1782.7	99.0391	95.2541	78.6282	125.611	65.6201	117.215	86.9909	68.6252	99.2562	125.661	102.028	64.9508	73.5989	113.655	114.98	114.23	114.614	113.318	108.468
PF03602	2	Cons_hypoth95	2395.11	133.062	137.409	104.705	136.996	112.108	134.414	112.692	131.957	134.774	139.514	110.522	72.7783	89.9143	175.116	148.227	156.467	159.614	172.79	165.113
PF03600	1	CitMHS	662.34	36.7966	20.9654	17.9372	27.2824	19.7688	39.3994	29.1325	21.5348	29.3111	24.9809	34.1061	20.6153	26.1569	42.2958	46.6527	45.102	69.0158	80.8593	67.2231
PF03587	1	EMG1	148.16	8.23112	10.9433	4.57835	11.6095	11.8749	10.0653	7.72018	11.8634	8.28356	11.9909	4.24539	4.06059	4.49571	7.19317	9.9768	7.31384	9.45202	6.41401	6.07922
PF03577	1	Peptidase_C69	521.781	28.9878	27.7338	24.8824	30.3783	37.4363	31.4541	31.9101	30.6623	35.0459	25.1475	22.7836	17.4918	19.6177	27.6218	24.433	29.0522	32.1012	37.7066	36.3225
PF03575	1	Peptidase_S51	422.535	23.4741	27.955	16.7209	23.7976	24.5771	16.5658	23.3321	30.1203	22.7267	21.8517	17.9722	17.1794	16.348	28.1828	26.2655	27.368	28.7127	27.3917	25.467
PF03567	7	Sulfotransfer_2	3883.7	215.761	191.33	144.541	227.473	189.884	252.681	276.732	152.217	172.256	166.295	252.768	184.073	191.203	191.324	223.073	222.786	287.274	292.17	265.626
PF03564	6	DUF1759	1116.1	62.0058	52.828	65.2913	80.4831	24.5308	53.0987	39.9734	29.3847	51.1691	51.1277	67.4819	29.9859	45.0307	71.3591	71.6029	72.5268	92.6672	99.6504	117.912
PF03556	3	Cullin_binding	1708.76	94.9308	93.9004	67.1863	101.603	99.4416	95.6247	113.744	89.815	86.4464	95.4122	80.2422	74.0278	73.5662	120.851	113.609	115.622	101.919	96.9876	88.7567
PF03547	1	Mem_trans	847.385	47.077	69.6647	54.9402	89.587	27.5599	32.0832	30.8807	51.2864	58.8346	57.9674	33.5386	27.7995	22.8873	68.479	60.0644	79.0402	29.0694	26.4335	27.2694
PF03540	2	TFIID_30kDa	2948.19	163.788	175.141	122.819	155.727	205.698	184.319	182.368	178.363	172.256	168.538	155.664	127.44	144.68	163.771	152.971	150.303	170.102	184.794	153.231
PF03531	1	SSrecog	638.529	35.4739	34.9991	25.0754	39.8594	67.6268	53.2329	56.8565	44.1683	39.4701	42.9672	26.1799	16.8671	18.8043	30.7868	29.118	29.0522	25.6756	33.8193	23.9702
PF03520	1	KCNQ_channel	369.061	20.5034	22.2102	19.2609	28.8304	14.2902	17.1949	14.5826	15.8787	22.3019	23.149	18.3967	9.68296	12.261	33.9518	28.0979	32.5059	17.4773	19.4364	19.5521
PF03501	1	S10_plectin	7537.03	418.724	460.91	318.896	481.908	522.9	449.794	421.693	347.871	422.037	440.531	386.048	288.615	337.174	448.566	466.723	462.192	434.079	429.739	417.357
PF03493	1	BK_channel_a	769.07	42.7261	47.3819	48.3713	60.9501	15.1073	31.0347	25.0477	40.153	52.4626	45.9649	28.4526	15.6177	25.3395	59.5566	55.8803	56.8854	48.6832	57.143	55.0383
PF03485	1	Arg_tRNA_synt_N	833.299	46.2944	42.261	38.8165	47.0186	62.9976	76.3286	53.5266	49.2787	47.7898	63.4516	37.2179	22.4894	33.5135	45.7486	42.7577	55.6664	38.5214	38.2897	37.6255
PF03483	1	B3_4	622.871	34.6039	42.096	27.2711	40.6334	40.8579	43.6164	39.6302	35.7727	39.0814	48.9626	28.1611	17.4918	19.209	39.1308	33.5954	32.3028	32.8146	33.8193	28.4245
PF03477	1	ATP-cone	809.78	44.9878	50.984	30.456	40.0529	81.917	105.895	63.477	41.0656	56.7063	74.2783	30.1423	22.4894	27.7917	43.7345	30.134	34.3344	26.5727	24.1167	25.6313
PF03476	3	MOSC_N	1720.2	95.5668	119.531	93.7667	122.287	100.836	87.6416	76.1724	113.159	113.476	116.41	70.049	52.163	62.94	96.9639	132.956	140.18	75.6161	73.7611	72.2935
PF03467	1	Smg4_UPF3	305.785	16.9881	16.5082	11.9435	13.9314	24.7562	22.647	24.0183	20.8066	13.3811	17.6532	15.565	7.80884	11.4436	14.3863	24.433	15.2372	17.2687	16.9097	17.0875
PF03463	2	eRF1_1	3768.76	209.376	220.385	158.252	224.229	133.915	190.192	170.204	199.123	211.123	231.51	144.643	113.384	131.193	269.025	309.472	316.346	256.275	248.786	240.704
PF03462	1	PCRF	359.532	19.974	26.9084	18.5125	24.767	21.5359	19.0822	18.5284	26.8295	18.6911	25.8136	15.708	9.68296	17.5742	25.32	19.5464	21.1289	16.0506	14.7717	19.0805
PF03456	4	uDENN	2546.44	141.469	124.422	103.71	149.74	77.489	145.108	101.014	96.5535	141.878	150.933	152.483	84.3323	109.532	186.312	174.625	183.665	202.578	187.899	174.162
PF03450	2	CO_deh_flav_C	4698.5	261.028	462.727	367.064	519.417	81.7157	147.625	121.636	301.697	468.977	447.322	72.8792	42.7924	84.1924	485.346	425.183	410.381	85.4248	82.6047	91.517
PF03446	1	NAD_binding_2	2656.41	147.578	247.952	213.192	409.819	29.5867	52.2138	24.7046	151.724	231.09	250.148	30.714	22.4894	33.5135	217.855	293.53	293.764	58.1246	42.7601	53.2261
PF03437	1	BtpA	247.323	13.7402	16.8351	14.1332	18.7668	14.894	8.59746	10.9798	21.5385	19.9655	18.1528	10.0474	9.3706	9.40013	14.6741	12.2165	10.7676	13.9105	11.0787	11.9941
PF03435	3	Saccharop_dh	2495	138.611	228.68	134.034	208.229	133.814	109.041	103.965	220.573	196.357	186.859	84.0588	71.2166	76.0184	152.538	152.087	146.888	100.523	94.2627	95.8546
PF03417	1	AAT	8399.4	466.634	663.985	480.194	733.779	224.068	258.765	217.41	712.946	665.427	622.145	192.615	158.707	193.316	905.168	871.449	765.75	240.169	244.057	249.454
PF03416	2	Peptidase_C54	842.028	46.7793	49.8581	38.4781	49.5321	31.5974	40.2613	43.9415	43.6171	46.1033	45.7867	40.8803	24.0512	31.47	58.984	62.2817	56.1215	62.1497	61.5434	55.3702
PF03399	4	SAC3_GANP	7859.91	436.662	438.361	326.865	455.912	437.362	459.935	402.195	443.649	463.208	468.787	401.85	281.24	362.444	516.421	484.152	445.134	506.548	490.971	474.878
PF03398	1	Ist1	685.434	38.0797	39.9499	31.8494	45.4765	41.8642	33.9704	36.5422	33.2175	43.2211	35.4729	32.2593	25.9253	25.3395	44.5976	44.7938	43.4767	40.8969	47.2305	39.3507
PF03392	2	OS-D	14272.6	792.924	658.034	455.646	659.074	1308.84	1200.28	1176.92	923.104	669.601	622.015	728.798	721.849	785.932	679.337	664.872	594.442	789.73	786.169	847.994
PF03388	2	Lectin_leg-like	3047.31	169.295	222.886	147.632	212.182	140.581	145.433	138.778	180.176	211.898	202.927	143.45	100.656	125.484	199.694	194.955	182.216	177.322	161.744	159.299
PF03381	1	CDC50	1897.53	105.418	104.386	73.7473	103.902	90.5676	107.544	93.9906	107.141	95.7899	87.4783	80.3101	71.8538	64.5707	125.886	143.572	132.781	141.145	137.707	135.159
PF03372	13	Exo_endo_phos	13398.6	744.367	945.416	657.185	990.046	613.83	643.249	563.525	726.963	830.272	770.95	568.593	359.503	469.59	992.859	928.413	897.148	801.005	817.357	822.7
PF03371	2	PRP38	673.735	37.4297	38.4823	24.4842	37.731	51.3239	53.8914	43.5761	34.6776	33.8458	42.4676	34.5292	26.2377	30.2439	37.4045	34.6134	30.068	40.8345	41.2052	38.1184
PF03370	2	CBM_21	1538.57	85.4764	110.286	72.0533	149.957	28.5804	62.2791	55.5853	68.0776	73.2692	97.5922	64.9333	40.2936	58.1786	135.853	115.639	149.611	90.9338	84.354	81.0985
PF03367	1	zf-ZPR1	326.399	18.1333	22.2861	15.3275	22.4451	26.3664	19.2919	17.4991	21.3541	21.0275	22.0282	13.0192	11.8694	15.5306	17.0622	12.6237	17.7686	18.7257	15.7435	16.4303
PF03366	3	YEATS	465.934	25.8852	19.9749	19.0718	28.4434	19.9258	26.4214	23.1605	17.7038	26.7623	30.6433	23.4912	14.3683	16.348	33.3015	29.5232	34.1312	33.7063	35.5686	33.3881
PF03360	2	Glyco_transf_43	1924.84	106.936	92.9413	86.5786	121.9	76.6699	102.54	85.6082	91.6219	106.947	95.0841	75.4265	45.2912	53.5399	153.361	152.904	150.34	139.273	150.049	144.768
PF03359	2	GKAP	3450.23	191.68	157.094	127.993	172.568	273.343	260.56	256.361	151.476	138.535	139.572	192.605	170.233	197.885	153.2	176.003	190.704	233.333	245.103	213.667
PF03357	7	Snf7	6423.64	356.869	450.599	298.057	437.033	458.429	359.263	350.182	416.33	356.741	355.557	271.934	244.526	261.148	391.625	375.997	359.028	350.932	355.021	331.236
PF03351	5	DOMON	13140	730.001	569.081	519.846	656.394	448.418	649.968	514.733	516.332	768.148	716.93	652.701	386.45	440.58	1104.7	990.973	1146.57	1044.9	1046.32	966.993
PF03348	1	Serinc	3373.91	187.439	218.536	161.536	223.511	159.605	164.817	158.578	195.857	196.221	213.495	142.679	119.947	140.099	242.761	241.133	236.751	196.9	187.036	174.444
PF03345	1	DDOST_48kD	2428.05	134.892	176.61	100.35	142.314	174.099	128.542	138.277	175.323	153.138	149.886	121.294	95.5801	101.358	144.439	128.271	116.207	129.653	124.393	128.321
PF03344	1	Daxx	291.053	16.1696	15.0241	13.9341	21.0907	6.23938	18.4531	12.1842	9.12569	18.0539	19.65	14.5758	7.80884	13.0784	19.8531	21.7861	17.6751	21.7254	20.4082	20.3868
PF03301	1	Trp_dioxygenase	311.032	17.2795	4.95247	3.384	5.22429	13.6864	16.9852	18.0137	7.66558	7.85877	10.492	20.0949	15.3053	14.7132	21.8672	31.7629	29.9908	32.4579	27.9884	28.5888
PF03299	1	TF_AP-2	30.9934	1.72186	1.98099	0.597177	2.5154	0.20127	1.46786	1.37248	1.82514	1.48679	1.83194	2.1227	0.312353	1.2261	2.30181	2.03608	0.812648	3.38846	2.7211	2.79316
PF03297	2	Ribosomal_S25	15486.9	860.382	919.969	619.405	884.647	1360.39	906.715	876.669	1137.06	863.889	842.051	722.14	620.659	783.072	905.764	824.029	788.972	848.761	788.923	793.759
PF03291	1	Pox_MCEL	315.261	17.5145	19.4797	16.1238	21.6711	16.3029	18.6628	13.2101	12.776	23.5763	21.4836	15.2834	7.49648	11.0349	20.1409	23.4149	19.3004	18.1907	18.6589	18.4546
PF03283	1	PAE	34.1701	1.89834	2.14607	0.796235	4.25683	0.40254	1.46786	0.857797	1.82514	2.76119	1.99848	1.27362	0.624707	1.6348	4.02817	2.23969	2.64111	2.6751	1.55491	0.98582
PF03281	5	Mab-21	569.129	31.6183	32.3594	24.0861	37.9187	28.9386	30.8271	30.1945	28.359	31.0273	33.5444	29.1517	25.3818	23.7047	40.8486	28.894	36.2787	36.9164	38.4957	32.2018
PF03271	1	EB1	1454.67	80.8152	67.1885	48.3713	74.3011	94.7218	105.875	98.5729	50.0088	54.3763	75.609	87.9447	67.4683	78.8793	73.658	68.8623	74.1542	108.024	116.898	109.76
PF03265	1	DNase_II	450.926	25.0514	22.7846	11.9435	12.3835	49.1099	20.3403	27.7926	30.1148	24.4259	17.8197	29.1517	22.4894	15.1219	24.169	26.6727	20.5194	38.3431	29.1546	28.5888
PF03261	1	CDK5_activator	989.481	54.9712	43.3919	49.7508	56.7165	41.8642	55.1936	61.0752	41.2481	49.5187	40.6307	49.214	29.5299	39.5459	55.6233	70.5564	74.0485	77.5779	75.2811	78.7144
PF03259	1	Robl_LC7	289.221	16.0678	17.5614	10.7492	17.2208	28.7816	24.7439	16.1266	12.0459	10.8324	7.82736	15.1419	19.6783	19.209	14.6741	19.184	16.6735	11.5582	13.4111	13.8015
PF03256	1	APC10	36.2591	2.01439	0.990493	1.19435	2.90239	3.01905	1.67755	2.74495	2.00765	2.97359	3.83041	1.27362	0.312353	2.04351	1.72636	1.83247	2.03162	1.7834	1.94364	1.97164
PF03250	1	Tropomodulin	3531.59	196.2	142.548	127.211	125.586	121.366	156.222	122.308	229.783	239.554	254.473	136.277	108.387	89.0969	466.264	338.627	303.711	189.927	198.037	182.214
PF03248	1	Rer1	1013.36	56.2979	68.6742	47.1809	68.4982	36.9552	55.7786	50.8794	65.8875	66.8802	67.1105	36.7934	33.0845	33.5135	77.5165	60.6752	65.1785	62.9522	61.419	54.3844
PF03234	1	CDC37_N	840.864	46.7147	41.6007	30.04	41.4074	67.6952	71.556	69.6531	43.2558	42.4777	42.6341	51.2277	40.9183	51.9051	38.7741	38.6856	32.7091	48.6868	42.7679	44.8696
PF03232	1	COQ7	560.499	31.1389	36.4832	24.8824	37.7329	50.1666	45.7217	38.6009	40.8831	32.7031	31.9756	31.6989	24.0512	26.5656	24.4366	25.282	18.2846	20.6874	22.7406	27.603
PF03227	4	GILT	8862.85	492.38	301.967	197.663	294.043	538.875	613.881	566.256	273.429	389.156	386.074	536.187	407.521	448.104	504.025	426.773	460.833	812.681	876.529	828.851
PF03226	2	Yippee-Mis18	3428.43	190.468	210.028	141.376	170.339	130.423	154.935	184.591	246.395	236.814	196.931	153.683	117.823	124.245	275.749	238.376	261.006	206.325	195.872	183.519
PF03224	2	V-ATPase_H_N	4464.8	248.045	396.925	281.788	423.551	176.963	192.694	178.442	276.492	300.984	294.172	133.587	126.191	133.645	309.712	325.429	336.518	195.118	192.35	190.242
PF03223	1	V-ATPase_C	3045.71	169.206	264.016	198.062	316.851	43.0597	90.1181	70.8541	158.601	215.566	218.352	83.7772	47.8463	60.8965	276.123	302.468	286.68	144.8	136.035	131.605
PF03221	2	HTH_Tnp_Tc5	549.093	30.5052	13.2066	18.9166	14.3184	8.25208	6.29082	14.5826	12.4109	7.64637	15.4882	13.8683	7.80884	12.261	71.644	72.285	62.7812	64.024	77.938	55.3702
PF03215	3	Rad17	636.857	35.3809	37.1435	27.2711	39.6659	31.1969	41.3097	36.0275	29.2004	40.993	48.9626	37.0764	24.0512	24.1134	36.2536	39.2964	35.9597	41.7315	32.2644	34.3394
PF03205	1	MobB	242.449	13.4694	13.3717	13.9401	20.3167	13.8876	9.43623	11.1514	14.7836	15.0803	12.4905	11.6041	6.24707	8.99143	14.3115	15.6778	16.6552	16.5856	16.9097	11.0083
PF03200	1	Glyco_hydro_63	780.417	43.3565	37.1452	37.4251	52.0494	34.2159	55.9338	39.9785	27.3771	46.5515	50.628	51.9353	30.923	34.7396	41.3521	33.7867	41.2419	53.6785	58.6629	52.7923
PF03194	3	LUC7	1148.38	63.7991	57.9455	51.3612	64.6322	57.9618	78.0062	75.9906	51.4689	58.6179	54.625	73.6618	43.4171	55.1788	60.7765	63.8963	71.5598	86.4093	67.7339	75.1409
PF03193	7	DUF258	16322.7	906.815	1237.13	803.8	1400.27	555.315	755.641	583.376	984.91	1231.12	1244.49	604.702	402.611	488.729	1413.76	1419.94	1479.19	617.654	568.606	531.423
PF03190	1	Thioredox_DsbH	941.232	52.2907	65.7787	45.4232	66.7549	36.6312	50.746	34.8266	47.4536	56.2858	62.6139	41.6048	23.7389	44.5484	69.6299	66.5819	80.0459	51.3619	45.2868	51.9199
PF03189	3	Otopetrin	2595.17	144.176	117.208	95.9464	124.369	75.6756	168.384	127.127	78.9609	111.121	98.4849	164.468	95.2678	99.7231	155.873	142.035	146.191	271.392	272.702	250.244
PF03188	4	Cytochrom_B561	3306.46	183.692	129.608	105.501	140.876	208.182	253.944	235.048	127.427	138.697	125.982	238.025	149.227	176.154	162.324	181.525	179.768	249.132	279.713	225.326
PF03179	3	V-ATPase_G	16484.9	915.827	1218.25	924.377	1322.57	880.41	811.734	752.707	1225.11	1073.15	992.794	561.228	502.124	622.938	1054.89	1159.66	1167.98	752.093	719.106	743.775
PF03171	3	2OG-FeII_Oxy	4198.19	233.233	179.365	125.807	196.19	236.279	280.571	239.677	152.945	200.717	197.711	386.554	210.939	243.177	216.658	227.033	233.009	307.114	309.532	254.912
PF03167	2	UDG	1314.31	73.0173	58.5233	60.1158	83.0082	19.0965	43.2536	27.724	41.2481	68.5093	68.6926	45.7087	34.3589	29.4265	113.652	94.4437	109.285	147.542	121.478	148.246
PF03166	2	MH2	4354.66	241.926	250.354	163.628	205.297	147.648	250.436	221.612	265.353	334.41	314.602	176.648	129.633	165.937	273.858	250.599	314.085	295.158	310.99	284.414
PF03165	3	MH1	3009.26	167.181	178.456	120.415	189.818	98.0206	164.19	160.25	163.207	172.687	172.7	138.547	101.512	122.99	208.602	191.172	216.154	212.729	202.619	195.191
PF03164	1	Mon1	319.861	17.7701	24.3826	13.7351	23.2191	17.108	16.5658	15.2602	20.8066	19.3283	19.8182	15.1419	8.12119	8.58273	22.4427	22.1933	22.9573	18.369	14.5773	17.2519
PF03159	1	XRN_N	377.508	20.9727	16.3431	15.9247	19.5427	16.7054	30.4056	21.4449	13.871	23.5763	23.8152	21.6515	10.9324	11.8523	25.6077	21.1753	18.6909	30.4961	29.349	26.1242
PF03155	2	Alg6_Alg8	657.116	36.5064	55.1375	28.8635	48.3731	26.1651	23.9051	31.7385	52.929	53.0998	43.6334	26.746	21.5524	25.3395	46.324	42.7577	39.1778	31.7445	32.8475	26.7814
PF03154	1	Atrophin-1	523.768	29.0982	27.0735	20.304	36.3766	6.03811	27.2602	17.6706	17.5213	27.6119	28.6448	23.6327	12.4941	15.1219	47.7626	44.3866	48.5557	41.9099	45.0924	36.311
PF03153	1	TFIIA	1549.68	86.0932	99.3795	61.3101	95.9741	94.0355	91.6363	104.823	83.2263	84.11	89.7649	77.4643	51.8507	69.8879	100.129	84.0902	92.6399	97.2327	92.7641	79.3585
PF03152	1	UFD1	1255.14	69.73	75.9378	47.1769	66.3679	118.325	83.0388	84.2357	87.9717	65.4189	66.7624	79.3888	57.473	72.3401	64.1631	51.9201	46.7273	60.8139	67.2519	59.8261
PF03151	3	TPT	2159.5	119.972	134.57	81.8192	131.188	156.59	125.397	123	140.329	129.351	122.197	100.664	81.4087	99.3144	132.067	131.531	120.987	120.017	115.363	113.703
PF03148	3	Tektin	2300.07	127.782	130.417	110.076	159.051	157.796	197.947	123.008	84.1389	111.934	110.066	142.088	103.077	138.55	111.926	148.634	143.229	99.5137	116.813	111.812
PF03145	2	Sina	1862.36	103.464	123.178	106.291	151.698	70.8471	89.7679	70.3342	91.9833	117.512	115.35	69.766	48.1212	67.8444	146.165	146.189	157.113	93.8532	99.32	97.0244
PF03144	1	GTP_EFTU_D2	179.615	9.97862	11.3907	8.75859	11.2245	13.8876	11.5332	9.43577	7.66558	8.70836	9.35453	8.49079	6.55942	7.76532	9.49498	10.5876	12.5961	10.3437	12.0506	9.76783
PF03142	1	Chitin_synth_2	288.59	16.0328	19.3146	19.7068	24.1865	9.86224	15.3077	8.74953	11.137	23.7887	16.3209	16.1325	5.62236	13.4871	17.8391	19.3428	18.4878	20.8658	14.966	13.4729
PF03137	11	OATP	10630	590.554	393.526	315.562	463.627	442.37	814.353	647.891	315.021	432.672	405.477	829.223	499.534	569.546	473.506	527.465	479.922	1033.66	1010.58	976.041
PF03134	1	TB2_DP1_HVA22	9437.54	524.308	651.069	440.527	603.123	638.675	525.925	515.492	656.119	604.974	535.826	386.219	344.894	395.463	579.28	565.882	566.262	489.156	467.698	470.956
PF03133	7	TTL	5735.52	318.64	305.704	260.564	359.021	323.904	414.081	308.635	259.17	299.695	307.622	307.853	232.079	305.709	299.236	410.938	374.355	302.427	326.205	338.319
PF03131	5	bZIP_Maf	6976.04	387.558	465.225	333.959	512.166	255.74	363.408	283.591	356.267	499.546	447.264	293.05	197.373	233.274	503.68	489.879	486.825	427.766	441.214	385.807
PF03128	1	CXCXC	1118.65	62.1473	50.6802	50.76	72.3507	36.1119	66.8924	44.0908	49.0962	54.5866	57.238	52.0245	31.86	36.5747	67.6158	83.4855	80.1617	92.5103	102.22	90.3915
PF03127	1	GAT	1173.57	65.1985	72.306	58.5233	75.0731	43.8769	63.5352	58.8449	47.8788	67.1181	75.4441	50.5626	40.6059	50.679	72.1302	94.1851	83.4996	77.5779	75.0245	66.7072
PF03126	1	Plus-3	940.097	52.2276	50.185	38.6095	56.3063	54.9468	60.1822	57.1242	56.2143	50.7634	50.295	43.8691	39.6689	34.3309	70.2053	48.4812	57.4949	57.2471	53.7669	60.4061
PF03114	3	BAR	5067.39	281.522	307.606	242.913	343.395	178.438	260.344	240.435	295.021	307.889	309.089	197.823	161.362	190.201	366.944	376.427	397.357	303.253	295.338	293.556
PF03109	2	ABC1	1228.97	68.2761	77.2585	62.7911	95.1982	86.1477	115.416	72.4084	68.4427	75.8116	82.2706	42.8785	22.1771	31.0613	86.3209	81.1033	75.6088	49.0471	50.1459	54.8822
PF03105	2	SPX	512.113	28.4507	43.0865	24.6833	48.1796	10.6673	21.5985	17.4991	31.9399	34.6211	37.1383	15.4249	14.3683	11.4436	42.5836	38.8892	40.0209	26.9293	26.4296	26.6106
PF03104	4	DNA_pol_B_exo1	14657.6	814.309	1298.09	958.795	1442.48	341.133	585.239	531.088	1034.25	1037.72	1022.75	396.162	326.337	381.711	1133.5	1160.55	1153.69	637.712	608.631	607.717
PF03103	7	DUF243	9322.91	517.94	24.0723	28.983	40.0529	759.694	929.834	999.883	17.5213	25.9127	34.4737	1071.99	792.956	753.473	41.7204	34.0026	38.804	1259.37	1412.6	1057.57
PF03099	3	BPL_LplA_LipB	4876.55	270.92	363.706	236.85	343.658	211.39	217.662	208.102	310.67	319.508	266.467	172.926	137.435	182.281	376.062	351.224	380.947	273.937	271.527	252.201
PF03098	9	An_peroxidase	11514	639.665	374.778	242.111	361.585	597.346	887.509	764.219	318.915	416.944	457.736	974.77	572.372	586.028	499.649	500.404	531.409	1195.44	1177.06	1055.69
PF03097	2	BRO1	2074.29	115.238	109.945	91.372	129.253	80.1055	95.6205	92.299	84.3068	129.455	139.061	102.863	54.9742	93.1839	154.222	147.761	145.87	146.743	142.861	134.394
PF03096	2	Ndr	6602.07	366.782	343.842	306.889	414.515	261.132	309.146	275.874	314.537	373.162	334.903	287.461	178.725	232.016	477.609	503.157	567.247	468.273	479.329	474.257
PF03095	1	PTPA	552.47	30.6928	34.172	25.8776	31.7327	30.3918	23.4857	19.0431	28.2896	32.7095	33.3079	20.0949	18.7412	16.348	43.3489	41.5361	43.883	36.5597	33.6794	39.2685
PF03091	1	CutA1	1728.57	96.0317	60.5257	23.2899	35.9896	150.753	133.575	118.846	67.5301	82.4066	61.2866	104.437	89.3331	88.6882	75.4822	69.4304	101.784	135.182	151.604	178.427
PF03081	1	Exo70	825.586	45.8659	48.5342	33.6409	50.1145	51.3239	53.472	44.777	51.8339	43.117	44.4661	40.3312	25.3006	40.4614	51.5031	48.0515	50.7905	47.7951	52.0896	47.9832
PF03079	1	ARD	1096.14	60.8964	131.734	84.6	120.739	68.1783	50.3266	51.6394	113.341	75.8265	78.2736	30.2838	32.4848	25.7482	47.1872	50.9122	51.8124	29.2478	29.1546	24.6455
PF03074	1	GCS	2255.21	125.289	150.03	128.188	185.172	39.2477	92.6848	69.4816	139.441	189.851	180.362	62.4073	39.6689	51.4964	225.857	227.823	255.363	74.0111	77.7456	66.3786
PF03073	1	TspO_MBR	11385.1	632.508	530.556	438.549	615.921	751.215	926.898	826.659	432.246	531.697	507.953	1062.48	527.652	769.584	407.415	424.936	422.309	735.745	773.81	699.518
PF03071	1	GNT-I	433.199	24.0666	26.4082	16.3288	25.9299	20.7308	28.099	26.9348	26.282	22.5143	29.4758	21.227	18.1165	22.0699	20.7163	23.8222	22.7542	32.4597	26.8222	22.5079
PF03067	3	Chitin_bind_3	233.042	12.9468	5.6128	3.58306	4.25683	26.1651	20.7597	19.2147	6.02296	5.94717	6.66158	26.8875	12.8065	17.5742	5.75454	4.68299	6.90751	22.8275	21.7688	15.6088
PF03066	2	Nucleoplasmin	2831.35	157.297	168.635	126.978	216.324	163.23	184.531	168.3	145.106	173.524	242.81	124.107	92.1443	101.358	144.033	167.879	162.329	157.298	151.808	140.954
PF03062	7	MBOAT	6605.6	366.978	398.437	314.115	494.789	271.316	327.326	289.109	332.719	365.753	393.042	305.564	214.143	257.49	424.526	519.875	627.007	376.986	336.467	356.939
PF03051	1	Peptidase_C1_2	3857.21	214.29	265.452	169.586	237.75	178.615	190.404	184.936	240.006	261.657	269.794	187.567	129.314	145.498	268.141	228.65	237.472	240.233	217.907	204.229
PF03045	1	DAN	24.0399	1.33555	0.495247	0	0.386985	1.61016	2.51633	2.57339	0.182514	0.212399	0.666158	1.83967	0.624707	2.04351	0.575454	0.203608	0.203162	3.03178	4.08164	2.79316
PF03036	2	Perilipin	7776.77	432.043	528.042	303.511	676.403	458.015	495.453	350.29	454.056	516.58	551.999	325.804	233.375	342.614	459.77	538.662	637.531	339.203	284.347	281.113
PF03034	1	PSS	1090	60.5555	62.7312	43.789	80.1581	47.9023	80.9419	69.31	35.4077	58.5691	58.95	63.5394	50.6044	59.2617	50.0645	74.1134	64.1992	64.7374	59.6697	66.0499
PF03031	5	NIF	5529.52	307.196	315.57	242.41	333.772	262.458	312.924	285.35	278.341	315.973	312.333	258.444	198.46	230.732	365.954	337.568	340.004	390.331	380.302	368.593
PF03029	1	ATP_bind_1	117.164	6.50912	7.59378	4.57835	5.99826	8.05081	6.08113	8.23485	6.93552	10.1952	5.49581	5.66052	4.37295	6.13052	8.6318	4.47938	6.50119	6.77692	6.02528	5.42201
PF03028	3	Dynein_heavy	170.884	9.49355	8.08903	8.16141	11.0291	6.23938	9.22654	7.54862	6.5705	9.34556	7.66082	10.6135	4.37295	6.53922	12.0845	11.6057	13.0024	13.5538	13.4111	11.8298
PF03022	7	MRJP	7257.23	403.179	249.466	163.929	237.133	457.089	485.471	466.149	197.845	262.258	253.706	486.187	319.691	351.062	295.772	334.575	330.75	809.346	808.354	748.446
PF03020	3	LEM	2075.07	115.282	125.428	84.2019	125.964	162.626	153.358	117.336	110.733	118.57	116.469	107.676	86.8342	102.58	102.718	115.649	116.209	100.762	120.506	107.454
PF03016	2	Exostosin	1632.13	90.6741	95.9111	70.6659	99.6486	78.4954	99.1853	95.7302	90.8919	90.6944	93.4287	79.8134	71.8413	76.8358	94.3744	94.6778	87.5629	99.8704	108.667	103.84
PF03015	1	Sterile	87.7492	4.87496	2.47623	1.19435	1.16095	6.23938	12.374	7.54862	1.82514	1.91159	1.99848	9.48138	6.55942	4.08701	2.87727	1.83247	2.03162	7.84696	8.74638	7.55795
PF03009	3	GDPD	4103.82	227.99	232.515	163.21	235.085	158.053	222.286	198.474	214.941	254.046	245.929	192.826	123.692	159.729	276.606	262.003	279.594	303.638	285.781	295.411
PF03006	3	HlyIII	3698.51	205.473	245.145	181.343	308.655	167.658	184.321	167.787	219.017	220.738	222.663	149.862	108.699	132.893	214.069	257.342	285.999	200.265	199.025	233.027
PF02996	3	Prefoldin	5084.37	282.465	273.036	190.513	273.279	399.322	345.156	325.644	264.061	259.669	278.716	283.734	194.59	252.753	270.478	242.701	206.819	340.998	343.441	339.457
PF02995	4	DUF229	1265.1	70.2833	58.4391	41.2052	68.4963	70.042	89.9566	88.3188	68.4427	53.9494	56.6235	84.7663	55.9113	64.1661	73.2869	67.3943	62.324	95.5813	89.7962	76.3994
PF02990	3	EMP70	5103.36	283.52	330.828	219.894	319.274	270.765	294.714	297.313	268.688	294.598	288.901	258.12	174.606	202.307	342.683	303.559	290.321	325.581	317.008	304.204
PF02985	1	HEAT	196.416	10.912	10.07	12.1426	11.416	7.25982	11.7429	7.03394	9.3082	9.77036	17.3201	6.65112	2.49883	6.53922	15.2495	20.3608	16.253	10.7004	11.8562	10.2427
PF02970	1	TBCA	10517.8	584.322	723.559	426.583	673.651	787.266	606.739	612.462	667.999	640.06	661.933	478.173	363.579	490.033	600.912	567.721	588.217	529.481	537.401	562.032
PF02969	1	TAF	288.698	16.0388	18.159	12.9388	19.3492	19.3219	16.7546	13.0385	13.141	18.9035	17.3201	12.8777	10.3077	11.8523	16.9759	17.1031	15.034	19.0824	18.4646	18.0734
PF02966	1	DIM1	285.682	15.8712	17.0035	12.9388	16.0599	25.36	13.4204	22.3027	15.5137	14.6555	15.3216	12.1701	8.7459	11.0349	13.8109	19.75	14.2213	17.4773	19.6288	16.266
PF02958	41	EcKinase	31132.1	1729.56	3007.64	2331.98	3493.82	703.001	857.892	626.487	2610.86	2684.55	2618.04	518.253	375.133	515.348	2997.32	2913.08	2974.26	657.539	628.869	617.997
PF02949	2	7tm_6	69.7004	3.87225	4.6223	3.58306	7.5462	1.20762	3.77449	2.23027	3.83279	4.46038	3.66387	1.69816	0	3.67831	6.04226	8.55154	6.09486	2.31842	3.10982	3.28607
PF02944	6	BESS	3481.64	193.424	168.603	126.323	188.078	209.035	226.388	255.454	179.112	164.749	182.801	211.845	176.792	189.58	156.581	157.625	182.966	232.359	239.385	233.963
PF02937	1	COX6C	122.684	6.81577	7.4287	7.36518	8.90065	9.4597	10.9041	9.43577	5.65793	5.09758	4.66311	7.92473	3.74824	8.58681	6.04226	6.51546	5.27815	4.60295	4.66474	6.40783
PF02936	2	COX4	11694.4	649.687	720.724	462.812	690.967	949.19	561.98	533.989	874.973	669.27	475.414	512.56	385.444	676.401	1029.35	782.918	634.943	595.015	549.294	589.128
PF02934	1	GatB_N	666.672	37.0373	44.5722	27.2711	49.1471	35.4236	26.6311	31.5669	37.2328	35.0459	35.1499	25.4724	23.7389	30.6526	52.0785	44.183	43.4787	39.0279	46.074	39.9257
PF02932	6	Neur_chan_memb	1709.57	94.9764	54.9724	61.9093	96.7442	62.1865	101.492	89.5558	43.8033	58.6222	62.2842	102.767	68.4054	73.1575	104.727	90.3654	100.153	162.389	195.472	180.569
PF02931	14	Neur_chan_LBD	4459.98	247.777	284.111	224.618	333.755	153.978	205.36	189.004	239.4	279.94	270.569	181.42	122.721	158.576	346.481	326.616	322.008	275.557	271.342	274.531
PF02926	1	THUMP	985.51	54.7506	68.344	48.1225	57.8542	43.6756	33.9704	47.6935	65.5243	69.8793	60.6204	32.773	29.6736	28.6091	80.5606	80.018	104.614	46.3684	44.4899	42.7189
PF02922	1	CBM_48	2122.12	117.895	213.039	146.117	222.149	21.3346	26.6374	20.5871	120.609	211.352	194.402	37.3764	24.0512	25.8013	247.951	255.946	241.761	38.6998	37.1235	37.1802
PF02921	2	UCR_TM	8811.8	489.544	483.206	297.01	452.517	490.908	455.019	336.239	436.268	542.136	400.813	434.911	242.277	441.712	942.797	701.764	669.596	517.448	483.269	483.911
PF02919	1	Topoisom_I_N	1861.21	103.4	100.535	74.448	125.865	48.9087	111.348	84.3884	71.3629	103.222	112.899	102.448	53.7248	62.5313	130.896	112.384	129.617	156.597	153.357	126.678
PF02906	2	Fe_hyd_lg_C	345.217	19.1787	18.3241	14.6647	19.9297	41.6629	42.9873	25.5624	27.9246	20.1779	16.654	11.6041	10.3077	10.6262	16.9759	16.4923	13.4067	12.6621	12.4393	12.8157
PF02902	3	Peptidase_C48	2222.06	123.448	126.453	95.1501	144.028	103.855	138.583	120.457	106.406	121.705	146.057	107.551	88.093	98.497	131.108	127.047	146.594	146.984	138.758	134.729
PF02898	2	NO_synthase	878.34	48.7967	23.2766	15.9227	25.3475	40.252	61.8597	45.9779	16.7913	43.1829	25.1475	41.0388	39.6689	28.6091	46.0363	102.822	126.367	67.9475	66.4725	61.6203
PF02897	1	Peptidase_S9_N	1711.46	95.0809	124.637	84.0028	136.219	60.373	83.4582	79.7752	96.9148	107.686	123.905	74.7189	53.1001	65.8009	114.579	108.727	95.9006	107.182	100.165	94.3101
PF02893	5	GRAM	6663.14	370.174	436.535	316.42	446.197	246.333	322.379	285.42	400.076	476.609	475.999	267.857	198.447	217.433	492.933	510.144	497.067	360.158	367.08	346.049
PF02892	7	zf-BED	9568.28	531.571	558.153	391.949	548.032	848.179	619.646	581.034	676.57	493.707	522.776	473.504	411.369	438.945	490.842	518.82	468.01	524.138	504.96	497.642
PF02891	1	zf-MIZ	2915.25	161.958	167.167	148.496	251.395	75.4763	169.68	107.413	103.458	167.154	154.694	141.608	75.8925	111.984	206.404	215.819	233.059	187.872	193.005	204.669
PF02882	1	THF_DHG_CYH_C	512.685	28.4825	29.8799	20.091	27.8629	28.7816	35.4383	30.0229	23.1793	26.7623	27.3125	25.8969	22.8018	22.4786	29.0604	32.7809	28.8409	35.8463	32.4588	33.1893
PF02881	1	SRP54_N	1504.06	83.5591	103.337	72.2564	113.193	55.2024	77.1674	66.7366	70.0853	86.8712	87.5998	69.1999	43.1048	66.2096	106.747	103.989	100.362	88.8133	98.9313	94.2592
PF02880	2	PGM_PMM_III	964.076	53.5598	59.1341	41.0061	63.2739	49.1321	66.0536	51.8092	43.0495	56.7106	51.4607	47.9984	35.9206	37.5923	58.984	56.2101	63.1733	62.4172	56.5599	63.5903
PF02878	1	PGM_PMM_I	1080.03	60.0017	80.23	48.9685	69.4638	44.4807	49.081	52.4972	65.8875	66.0561	67.4485	50.3787	38.4195	44.1397	66.7526	81.6734	84.2676	59.7457	55.005	55.5345
PF02874	6	ATP-synt_ab_N	144480	8026.69	9004.11	6536.06	10115.4	6955.19	6675.06	5139.27	6899.32	8553.24	7038.69	6267.72	3874.73	6673.18	13889.4	10915.7	10256.7	8561.45	8320.76	8804.43
PF02872	3	5_nucleotid_C	3237.6	179.867	213.783	132.772	218.408	143.365	153.261	135.546	156.96	200.717	191.569	183.259	119.007	127.515	201.21	238.018	216.589	217.931	187.756	199.933
PF02862	1	DDHD	1047.44	58.1914	51.1705	47.1769	69.0748	23.7901	47.6005	29.6798	43.4383	60.5274	47.7969	41.2341	19.9906	23.7047	99.8642	90.0091	100.972	85.7815	78.7174	86.9165
PF02854	7	MIF4G	29089.4	1616.08	1709.9	1405.48	2099.17	808.998	1356.34	1039.59	1220.81	1794.67	1849.21	1400.9	826.753	963.235	2225.64	1943.12	2033.2	2186.39	2127.04	2098.91
PF02847	1	MA3	6164.68	342.482	188.643	122.777	159.639	288.909	418.237	468.911	197.628	222.38	233.17	448.793	379.544	392.492	244.409	251.163	284.854	640.299	641.611	581.215
PF02845	3	CUE	5775.43	320.857	281.612	191.877	304.961	339.11	413.594	406.205	273.464	242.628	264.139	327.207	271.523	294.269	314.736	260.761	277.887	433.502	455.181	422.772
PF02844	1	GARS_N	4114.42	228.579	183.075	137.351	165.244	83.9518	133.365	68.291	223.377	352.215	307.607	132.881	78.4007	135.01	360.809	530.532	710.848	197.235	149.12	165.108
PF02837	2	Glyco_hydro_2_N	859.975	47.7764	54.6422	43.1958	54.9518	40.6606	49.9072	49.4091	29.0197	51.1882	45.7951	60.4261	37.7948	40.0527	40.8716	38.482	46.9304	63.102	63.2694	50.2768
PF02828	3	L27	5413.99	300.777	238.836	199.694	290.088	233.473	317.252	315.304	249.714	270.006	245.496	288.626	204.27	218.246	375.216	344.413	363.045	409.447	422.3	428.559
PF02826	2	2-Hacid_dh_C	4007.59	222.644	433.99	278.877	513.335	110.497	124.139	123.18	306.074	365.324	317.924	96.795	77.4636	91.5491	298.942	287.12	336.105	80.6899	90.492	75.0916
PF02825	3	WWE	3906.68	217.038	203.546	197.5	264.119	91.7752	214.098	117.175	136.338	239.176	277.457	191.75	103.701	123.456	302.421	299.084	320.779	278.225	270.541	275.537
PF02824	1	TGS	2142.52	119.029	134.483	101.122	155.374	120.158	126.437	128.67	107.866	115.339	139.565	104.155	68.8146	77.6532	127.463	124.565	124.538	125.494	133.495	127.327
PF02823	1	ATP-synt_DE_N	12599.2	699.953	739.572	381.984	589.184	1092.49	668.716	600.35	905.088	689.43	518.308	558.607	450.101	744.654	1069.51	837.825	764.168	696.061	638.68	654.424
PF02822	1	Antistasin	1344.91	74.7174	16.8301	11.1473	19.5427	93.1881	150.558	116.839	12.4109	15.7175	14.4889	186.543	90.8948	114.032	23.0181	20.9716	29.8953	149.303	155.102	124.432
PF02820	2	MBT	1508.93	83.8294	84.1804	70.5066	95.9683	54.343	77.9412	70.5144	80.6693	93.2432	98.4332	80.804	55.2866	69.0705	103.006	76.7868	97.5178	106.983	99.1373	94.5385
PF02815	1	MIR	367.181	20.3989	24.7623	18.1144	23.2191	26.7689	23.4857	20.0725	23.5443	21.8771	27.146	17.1231	12.4941	20.0264	21.5795	16.4923	15.4403	16.9423	20.0195	18.0734
PF02812	2	ELFV_dehydrog_N	13046.8	724.824	1077.99	821.562	1326.98	382.47	569.015	410.99	580.733	798.922	703.678	479.527	296.533	429.48	1024.85	951.39	955.924	764.925	704.42	767.461
PF02809	1	UIM	622.306	34.5726	34.5022	29.4607	41.6009	22.1397	36.9062	29.5082	22.6317	38.6566	38.9703	31.8404	22.8018	21.6612	39.994	39.8889	42.4609	42.2648	43.1488	43.869
PF02807	2	ATP-gua_PtransN	51726.5	2873.7	1900.57	1592.97	2600.67	3422.5	3614.86	3195.59	1102.62	1749.34	1662.1	4384.72	2176.39	3333.53	2396.53	2829.74	2646.1	4114.94	4326.35	4677.02
PF02806	1	Alpha-amylase_C	6021.13	334.507	394.464	477.144	795.399	56.5811	55.722	62.2761	210.256	186.416	390.992	71.6056	59.0348	55.1747	501.508	1175.46	1193.78	130.249	96.7913	108.276
PF02798	14	GST_N	34712.2	1928.46	2085.67	1303.58	1945.99	2591.33	2066.38	2066.27	2199.64	1915.25	1855.21	1522.71	1253.67	1527.32	2182.12	2136.02	1955.7	2043.61	2050.86	2010.87
PF02793	3	HRM	505.034	28.0574	36.3181	37.4051	47.2121	12.68	15.5174	14.2429	27.012	42.021	40.9687	14.4315	11.5571	11.9872	42.5836	44.6004	40.6202	22.6492	20.0195	23.2078
PF02791	2	DDT	1920.52	106.696	67.1885	66.6847	101.583	22.341	87.8618	56.4431	41.0656	83.4728	104.589	97.078	46.853	58.0356	158.575	126.441	133.478	218.466	225.268	225.096
PF02789	2	Peptidase_M17_N	12387.4	688.188	619.248	569.511	797.825	703.81	1030.67	619.537	339.288	590.75	525.106	772.216	473.534	722.175	684.257	952.518	887.414	598.967	715.442	785.119
PF02784	1	Orn_Arg_deC_N	1533.28	85.1824	187.205	173.589	295.349	32.4045	41.3097	34.3102	70.0853	97.0664	90.9306	28.0196	28.7365	25.3395	74.809	100.485	110.22	57.0581	38.4841	47.8829
PF02782	2	FGGY_C	446.031	24.7795	46.8834	31.4513	42.1484	8.05081	8.59746	8.23485	26.282	38.869	37.8095	7.61057	5.31001	8.17402	37.6922	41.1289	60.5484	10.8787	13.2168	13.1443
PF02779	2	Transket_pyr	8577.82	476.546	615.268	465.398	717.284	442.585	451.891	365.25	544.621	567.97	447.797	357.178	226.459	425.417	680.523	551.21	514.622	390.918	400.689	412.743
PF02772	1	S-AdoMet_synt_M	9040.88	502.271	1180	882.89	1729.89	244.946	293.341	253.404	527.286	439.679	532.331	169.237	168.046	212.12	472.229	554.527	558.777	293.259	275.612	253.315
PF02771	6	Acyl-CoA_dh_N	15665.6	870.312	1219.34	800.943	1214.46	685.49	584	540.755	1138.39	1194.04	1031.46	528.551	411.685	542.494	1162.08	1148.3	1342.93	746.183	683.504	691.012
PF02770	6	Acyl-CoA_dh_M	4201.38	233.41	289.539	188.72	312.815	157.705	211.567	163.163	240.785	282.287	288.287	170.799	124.941	153.267	319.216	273.383	313.221	241.298	243.318	227.071
PF02759	8	RUN	3641.41	202.301	215.587	164.821	239.429	160.614	196.274	167.931	186.144	212.507	211.482	155.5	113.191	134.871	255.501	251.8	278.942	235.601	230.798	230.419
PF02757	9	YLP	7805.57	433.643	27.7338	16.7209	27.4759	1001.08	910.974	1006.26	22.0805	19.135	27.479	1134.36	648.086	530.376	36.2536	39.7077	41.248	848.748	864.115	603.736
PF02756	1	GYR	45.6958	2.53865	0	0	0	5.63557	5.03266	4.28899	0	0.212399	0	4.81145	3.74824	4.08701	0	0	0	4.28016	7.19147	6.40783
PF02755	3	RPEL	1498.8	83.2666	91.6685	78.2301	126.351	50.3176	66.0536	52.1541	62.2372	101.314	100.423	60.9921	38.4195	53.0985	126.021	130.317	129.847	77.2212	78.7174	75.4152
PF02750	1	Synapsin_C	281.262	15.6257	13.2066	12.5407	22.8321	2.0127	10.6944	9.09265	12.2284	15.0803	11.9909	9.19835	4.6853	6.94792	24.4568	22.5537	24.7858	23.1842	29.1546	26.6171
PF02737	2	3HCDH_N	3981.01	221.167	350.806	248.254	330.723	114.487	115.17	91.9696	293.511	381.099	309.104	83.0979	71.4977	90.323	321.992	358.084	364.55	151.641	157.357	147.344
PF02736	3	Myosin_N	17152.2	952.9	650.411	596.991	862.986	363.868	1006.62	630.838	511.57	787.395	765.912	880.173	450.023	643.753	1243.53	1078.56	1180.59	1845.66	1792.79	1860.53
PF02732	2	ERCC4	198.262	11.0146	12.2161	7.96235	11.9965	16.5042	18.0337	15.4404	12.2284	11.8943	12.4905	11.1795	7.80884	7.35662	9.49498	9.77319	9.14229	9.09534	6.60838	9.03668
PF02731	1	SKIP_SNW	644.245	35.7914	36.2917	28.2664	44.5032	30.7943	33.9704	28.6504	26.647	38.6566	38.3041	29.2932	23.1142	31.47	46.0334	46.4227	41.0387	43.6933	38.4841	38.6113
PF02719	2	Polysacc_synt_2	1894.61	105.256	82.0442	53.505	70.4312	82.5208	108.412	136.733	76.6558	94.3052	100.09	132.456	86.0096	94.8187	105.883	130.716	124.518	144.63	145.186	125.692
PF02709	2	Glyco_transf_7C	1097.51	60.9726	43.5817	46.1757	60.2496	33.2096	63.5373	48.5513	40.5181	57.7726	69.6385	65.5206	37.1701	42.0962	68.948	71.0593	83.2071	90.24	96.0158	80.0157
PF02671	1	PAH	1343.2	74.6221	61.5806	53.1487	80.2993	24.9575	78.3857	43.4045	44.9002	73.0653	89.9314	76.134	33.4218	36.7831	108.277	96.718	109.108	109.412	117.201	106.469
PF02668	3	TauD	792.255	44.0142	51.8375	40.2099	62.3045	35.6248	22.4373	16.6413	41.2518	93.668	60.4539	18.8212	16.2424	21.2525	77.9739	76.3531	109.291	17.1206	17.2984	13.4729
PF02666	1	PS_Dcarbxylase	596.914	33.1619	35.9879	23.4889	32.1197	33.4109	32.5026	27.4495	31.0273	31.6475	44.6326	30.4253	24.6759	26.1569	35.9658	46.6263	45.3052	35.133	30.1264	30.2318
PF02661	1	Fic	330.391	18.3551	26.2481	18.7115	28.8304	11.6737	18.2434	11.666	20.0765	29.0477	24.488	14.2928	11.2447	14.7132	20.7163	21.3789	20.113	14.9806	8.35765	15.6088
PF02636	1	Methyltransf_28	1083.16	60.1753	73.4616	50.5609	72.7531	62.9976	68.1506	57.0898	60.9596	70.0917	67.282	46.8394	39.0442	56.8095	61.2858	63.7294	63.5897	58.5044	60.0585	49.9482
PF02630	1	SCO1-SenC	378.64	21.0355	24.2638	17.5192	26.5143	26.5777	21.3951	25.0477	18.7788	18.4617	21.1505	22.5303	11.5571	24.1093	20.7163	18.3247	15.6435	22.8275	22.9175	20.3046
PF02629	2	CoA_binding	8851	491.722	544.108	317.051	484.325	447.862	512.824	408.389	422.032	552.261	441.76	410.963	287.365	421.502	659.798	590.771	630.546	569.691	537.31	612.446
PF02628	1	COX15-CtaA	852.908	47.3838	54.3054	40.606	59.0152	50.4101	46.9715	52.1541	47.2711	42.4798	41.3018	37.9255	30.2983	34.7396	54.0926	54.7706	56.477	49.9352	50.5346	49.6196
PF02615	1	Ldh_2	823.074	45.7263	69.4864	48.9685	94.2346	27.9766	29.1475	20.4156	42.1607	51.1882	52.9629	28.8687	19.3659	22.8954	68.7667	62.5057	66.4462	39.5933	36.3577	41.7331
PF02602	1	HEM4	449.672	24.9818	11.8859	9.15671	13.5445	52.1874	31.8735	32.5963	12.2284	9.55796	12.657	41.2638	19.0536	42.0962	14.3863	14.0856	14.0182	40.5706	36.1556	42.3541
PF02594	1	DUF167	178.484	9.91577	8.41919	6.36988	8.51366	19.5152	12.1623	12.1807	9.67323	13.8059	6.66158	9.05684	6.55942	7.35662	9.78271	10.384	7.11067	10.7004	7.5802	12.6514
PF02586	1	DUF159	132.192	7.34399	7.59378	6.768	7.15922	7.64827	6.9199	8.92109	8.03061	7.85877	7.9939	3.96237	3.43589	6.13052	8.91953	8.95876	9.75178	6.77692	7.96892	7.39365
PF02585	1	PIG-L	1130.62	62.8123	70.3201	49.1675	70.8008	42.6693	59.746	60.9019	66.7855	63.6879	59.5196	43.3738	33.4218	37.3308	84.4478	87.1016	87.5486	72.6093	70.8671	70.3218
PF02582	1	DUF155	314.666	17.4814	25.9113	11.3464	22.2477	25.9639	24.1148	22.3027	22.2667	19.7574	21.3171	12.3116	9.68296	11.4436	13.8109	14.049	15.2372	16.0506	13.2148	13.6372
PF02580	1	Tyr_Deacylase	145.568	8.08713	11.2256	4.97647	8.12668	11.8749	9.85562	7.37706	10.7683	8.49596	7.9939	7.92473	6.24707	7.76532	6.04226	5.70103	7.517	7.1336	8.16329	8.37947
PF02574	2	S-methyl_trans	3955.63	219.757	289.766	154.287	254.955	169.365	179.064	153.412	276.16	326.857	301.587	165.986	111.198	142.776	321.1	286.554	313.351	170.479	169.326	169.412
PF02550	1	AcetylCoA_hydro	7194.45	399.692	604.521	378.725	621.65	317.001	287.939	254.766	549.003	497.464	482.965	225.709	201.78	252.986	479.22	477.227	464.211	384.228	362.122	352.933
PF02545	1	Maf	273.867	15.2148	12.8764	13.7351	20.7037	22.341	14.8883	16.1214	26.4645	15.2927	16.3242	13.1607	10.62	14.3045	15.5372	12.923	10.4547	11.2354	13.4111	13.4729
PF02544	1	Steroid_dh	4978.02	276.557	346.011	219.745	441.226	194.628	175.508	171.731	323.283	319.457	285.615	146.183	119.631	142.637	371.455	533.659	586.525	204.563	203.11	193.056
PF02540	1	NAD_synthase	1090.69	60.594	61.5063	53.2244	74.6958	42.6612	70.0378	51.6394	37.4135	64.5587	63.6464	57.3708	34.0465	56.4008	71.3562	71.2588	77.0208	70.7938	67.833	65.2284
PF02536	2	mTERF	3434.53	190.807	285.625	208.707	279.79	186.98	196.345	156.119	258.075	260.401	233.157	88.5872	74.0278	97.2709	258.091	253.291	217.778	118.239	131.584	130.457
PF02535	7	Zip	10175.5	565.306	586.514	404.37	618.403	522.264	560.938	572.165	574.192	564.68	575.378	479.405	426.946	419.323	607.431	684.494	606.557	684.087	651.977	636.391
PF02518	2	HATPase_c	1574.33	87.463	68.2037	63.3007	103.296	44.2674	90.8688	71.542	42.4053	77.5172	123.074	100.132	56.536	70.7053	112.213	106.176	98.1964	119.311	114.391	112.198
PF02517	1	Abi	717.877	39.882	53.4602	33.6409	50.5015	47.2985	35.8577	37.7431	44.3509	46.5154	44.6326	31.5574	20.6153	24.5221	48.6258	46.0155	39.0071	37.0947	38.4841	37.9541
PF02516	2	STT3	3570.9	198.383	233.26	145.512	216.518	194.427	201.501	202.955	229.602	251.481	233.322	176.047	145.56	141.411	213.223	186.116	176.04	213.469	212.634	197.821
PF02515	2	CoA_transf_3	974.551	54.1417	62.8963	46.1816	71.9792	37.4363	41.5194	42.3752	51.1039	55.8503	58.2889	36.7934	25.9253	30.2439	67.6129	70.4607	78.8574	66.8775	62.9487	67.2001
PF02493	5	MORN	1784.3	99.128	83.6967	65.2913	97.3266	99.6288	127.903	104.823	65.5225	74.5287	70.6128	107.267	64.9601	102.993	98.322	99.3608	94.6735	138.427	143.623	145.344
PF02487	2	CLN3	1782.06	99.0031	151.473	88.0815	205.661	72.3486	70.6669	55.0706	98.0008	102.149	103.353	74.8604	48.4148	62.5313	110.562	136.619	149.883	93.5179	73.6581	85.2061
PF02475	1	Met_10	142.075	7.89308	11.2256	7.34328	12.7705	9.4597	9.64593	9.60733	10.0383	6.37197	11.6578	8.49079	4.37295	4.90441	7.4809	5.90464	5.8917	6.42024	4.08164	6.40783
PF02469	3	Fasciclin	7950.4	441.689	350.433	306.28	464.12	318.601	529.748	389.081	277.182	370.362	347.806	452.989	312.353	360.932	569.403	623.141	622.893	533.943	555.444	565.692
PF02466	5	Tim17	5749.68	319.426	356.13	231.318	368.969	455.07	329.878	310.871	354.254	310.884	296.512	296.736	208.305	295.9	379.765	341.388	299.766	309.092	305.738	299.099
PF02463	5	SMC_N	3749.34	208.297	210.48	160.242	231.268	187.383	259.389	220.797	165.54	198.001	235.171	192.458	133.419	171.655	222.775	234.329	229.98	226.606	238.679	231.175
PF02460	7	Patched	4788.32	266.018	255.22	187.876	303.307	131.315	280.776	200.037	188.882	274.199	260.746	250.898	153.678	213.461	340.683	321.259	333.186	382.639	360.158	350.002
PF02453	1	Reticulon	1095.94	60.8856	50.0992	40.8071	49.3405	78.1029	74.4414	74.6284	61.3246	53.1019	49.1475	62.846	50.6013	50.9896	60.6672	63.3507	56.7249	73.9469	71.7261	74.0942
PF02450	1	LCAT	626.676	34.8154	35.5026	25.4795	31.1523	29.5867	27.4699	25.5624	37.4153	42.055	39.803	26.4629	19.0536	26.9743	43.0986	40.9252	43.2715	54.2153	39.8446	38.8035
PF02448	1	L71	8.58448	0.476915	0	0	0	0.20127	0.209694	0	0	0.212399	0.16654	5.94638	0	0.408701	0	0	0.203162	0.71336	0.194364	0.328607
PF02441	1	Flavoprotein	468.13	26.0072	29.3665	19.5078	30.5718	36.4802	29.1475	27.1064	28.6547	28.2491	27.479	19.6703	15.6239	20.0264	31.6499	24.433	22.3478	23.7192	26.8222	27.2744
PF02437	1	Ski_Sno	172.601	9.58895	8.08903	7.36518	14.1249	1.20762	7.96837	3.94587	8.03061	11.682	12.1574	6.36809	4.37295	2.86091	18.99	15.067	13.8171	13.9301	10.3013	12.3228
PF02434	7	Fringe	3068.42	170.468	167.872	96.5336	148.904	158.836	180.142	155.743	184.881	206.664	194.705	137.94	115.883	126.256	234.123	235.512	243.792	173.452	158.016	149.164
PF02421	2	FeoB_N	2496.63	138.702	120.56	109.283	162.727	154.374	201.935	143.595	95.6372	149.529	169.537	98.7761	62.4707	85.0099	155.372	207.094	241.095	124.481	113.12	102.032
PF02403	1	Seryl_tRNA_N	972.921	54.0512	62.7312	42.7976	65.1353	54.506	52.9016	50.1074	61.7225	59.8987	64.604	48.4088	26.8624	38.8266	63.2999	58.067	52.7267	55.6385	61.6134	53.0733
PF02391	1	MoaE	1049.97	58.3318	48.0488	29.0626	44.5032	88.3697	61.1384	79.432	51.1039	49.7014	42.3011	52.3485	52.7877	64.9835	51.5031	47.0335	47.7451	82.2147	89.0187	68.6772
PF02390	1	Methyltransf_4	271.553	15.0863	11.5558	7.96235	13.1575	4.0254	16.1464	12.5238	12.776	16.1423	17.8197	16.4155	8.7459	9.40013	22.4427	16.8995	19.0972	24.2542	23.1293	19.0592
PF02383	2	Syja_N	1243.46	69.0813	66.2211	57.7271	83.9757	44.2794	86.3981	59.7027	53.294	69.0297	68.9474	64.9545	39.0442	41.6875	73.658	73.9098	85.5312	91.6453	91.5454	91.9113
PF02376	3	CUT	3256.21	180.901	148.767	130.467	196.207	117.743	165.264	127.469	114.984	182.238	159.197	167.663	84.3323	152.037	281.4	218.598	216.78	255.918	263.074	274.073
PF02375	4	JmjN	1877.24	104.291	89.6396	84.7991	120.739	49.3112	106.516	63.7601	58.5869	93.8804	133.565	94.5307	50.9136	73.5662	153.071	141.304	142.01	146.06	134.5	140.486
PF02374	1	ArsA_ATPase	592.638	32.9244	37.8038	25.3083	33.4742	47.2985	37.3255	36.0275	40.7006	36.9574	35.4729	24.4818	22.8018	22.8873	35.1027	33.1881	29.0522	30.6745	34.0137	30.0675
PF02373	1	JmjC	283.234	15.7352	12.7113	11.1473	17.0273	10.4661	17.6143	11.4945	9.12569	15.9299	15.8213	18.3302	8.7459	15.1219	17.8391	21.7861	22.1447	20.5091	18.8533	18.5663
PF02366	2	PMT	1298.16	72.1198	45.7278	32.8447	46.8251	86.7475	89.3548	89.3825	60.0489	62.868	57.1231	91.842	64.9695	71.5227	75.3844	60.0644	70.0909	105.955	102.624	84.7805
PF02363	8	C_tripleX	5233.38	290.743	227.402	151.49	245.967	406.202	378.772	275.353	236.315	246.967	278.772	290.526	227.706	304.891	290.5	311.759	306.381	369.617	319.344	365.416
PF02359	2	CDC48_N	7758.3	431.017	504.405	377.758	523.679	335.262	456.296	350.855	423.991	583.8	565.917	354.56	230.204	284.844	590.096	429.147	452.507	438.03	429.612	427.337
PF02358	3	Trehalose_PPase	17235.1	957.506	561.402	418.907	620.774	856.556	1244.78	1111.93	445.419	565.91	522.886	1003.55	734.227	900.377	650.593	729.823	728.998	1895.44	2005.19	2238.33
PF02353	3	CMAS	964.507	53.5837	62.236	36.3939	66.9484	56.9595	62.4888	59.8743	47.4536	49.8777	63.1185	49.6711	40.6059	32.2874	55.6751	57.0123	56.0727	59.2035	55.3937	53.2343
PF02351	1	GDNF	161.968	8.99823	4.29214	6.36988	11.2226	0.805081	6.08113	2.91651	3.46229	5.30998	6.99466	8.06625	2.49883	6.13052	12.66	10.7851	10.3613	20.1524	21.1857	22.6739
PF02348	1	CTP_transf_3	60.9716	3.38731	1.8159	2.18965	2.32191	4.83048	3.98419	4.46055	2.37268	3.61078	1.6654	3.53783	2.49883	2.86091	2.01409	5.09021	2.84427	4.63684	5.63656	4.60049
PF02347	1	GDC-P	713.647	39.647	32.5212	15.9247	12.3835	6.64192	7.96837	9.43577	57.8514	99.4028	60.787	15.4249	8.12119	5.72182	54.9558	122.979	159.482	15.1589	13.6055	15.2802
PF02338	1	OTU	34.4491	1.91384	0.990493	0.796235	1.54794	0.20127	0.629082	0.514678	0	0.212399	20.3178	1.1321	0.312353	1.6348	1.15091	1.01804	1.42213	0.35668	1.55491	0.657213
PF02330	1	MAM33	1418.4	78.7998	76.1029	49.3666	84.1692	189.194	150.98	146.169	83.5913	78.1629	81.1048	63.3979	42.7924	56.8095	57.2576	55.1778	42.4914	51.3619	53.2538	57.0133
PF02320	1	UCR_hinge	4952.46	275.137	270.405	133.768	175.111	471.979	272.674	240.84	456.794	268.681	185.192	223.591	168.671	266.473	435.972	326.995	295.603	285.458	220.409	253.849
PF02319	3	E2F_TDP	579.744	32.208	35.1625	23.2899	35.6026	16.5042	31.2444	24.0183	35.2252	41.6302	52.1302	24.4818	16.8671	15.9393	40.2817	37.8691	46.3657	34.4196	34.2081	34.5037
PF02318	2	FYVE_2	174.151	9.67503	8.41919	10.152	13.1575	2.81778	5.45205	5.14678	4.74536	7.43397	7.82736	6.93414	5.31001	5.72182	21.5795	12.2165	14.4245	11.0571	15.1604	16.5946
PF02312	1	CBF_beta	1765.39	98.0774	113.577	80.8179	120.352	88.3576	101.282	78.2311	87.0883	108.324	110.749	83.3512	47.7901	75.6097	136.38	102.008	94.2672	112.889	114.319	110.001
PF02301	1	HORMA	24.6904	1.37169	1.65082	0.398118	2.70889	0.603811	0.419388	0.514678	0.730055	1.69919	7.82736	0.849079	0	1.6348	1.43863	1.01804	0.406324	0.71336	1.74928	0.328607
PF02291	1	TFIID-31kDa	342.152	19.0084	18.9845	12.1426	23.9931	29.5867	22.647	24.7046	21.1716	19.9634	17.3201	19.5288	11.2447	17.9829	15.2495	17.7139	14.4245	18.0123	21.38	16.1017
PF02284	1	COX5A	9387.76	521.542	566.399	330.734	506.576	681.441	481.074	412.772	634.217	532.691	427.176	396.787	286.74	521.503	915.762	652.112	612.471	489.34	467.164	472.803
PF02274	1	Amidinotransf	679.639	37.7577	33.1815	28.0673	34.8286	32.2032	41.3097	43.4045	36.1377	26.1251	27.146	45.4299	37.1701	39.644	32.2254	32.7809	30.3931	52.6103	55.3899	51.5913
PF02271	1	UCR_14kD	6532.29	362.905	365.901	197.229	293.398	539.605	329.22	268.319	550.463	402.921	261.149	274.111	225.519	375.596	628.108	468.293	417.941	336.287	297.571	300.657
PF02270	1	TFIIF_beta	452.525	25.1403	29.8766	20.1049	27.0889	26.1651	24.5342	23.8468	29.7498	27.1871	25.9802	23.9157	18.4289	21.6612	27.334	21.1753	23.1605	26.751	29.9321	25.633
PF02263	3	GBP	7696.81	427.601	211.8	128.588	227.934	609.503	626.513	823.75	194.56	204.498	182.822	714.174	577.526	490.507	252.912	247.995	244.166	662.167	683.881	613.519
PF02262	1	Cbl_N	374.88	20.8267	19.6448	14.1332	26.7019	8.25208	27.8935	17.1628	16.4262	21.0275	26.3133	16.9816	13.1188	16.7567	28.1972	25.2474	20.9257	29.4261	24.4899	22.181
PF02259	2	FAT	1999.41	111.078	103.835	86.3915	138.154	56.5569	124.139	90.4118	71.7279	112.646	121.069	102.597	54.3495	74.7923	131.154	127.052	131.649	159.793	152.898	160.196
PF02257	2	RFX_DNA_binding	1639.76	91.0977	71.3304	61.7082	88.6195	47.846	91.2085	70.336	45.6084	71.1558	76.6082	93.4029	53.9247	69.892	121.996	116.784	114.179	156.156	147.174	141.828
PF02251	1	PA28_alpha	927.979	51.5544	48.0389	36.8259	54.5648	80.9106	67.5215	66.0504	62.6004	55.4362	59.1216	39.6237	34.6712	39.2353	46.0478	49.884	47.3876	45.655	50.5346	43.869
PF02244	8	Propep_M14	8909.57	494.976	715.696	413.055	663.487	306.414	371.806	311.851	540.619	587.186	569.566	368.378	259.085	271.786	629.209	705.456	773.467	556.931	465.997	399.586
PF02234	1	CDI	210.323	11.6846	9.90493	8.16141	12.3835	6.64192	12.5816	12.5238	8.94318	8.92076	14.9886	8.91532	5.31001	11.0349	12.66	15.2706	18.0814	13.4843	16.7153	13.8015
PF02230	1	Abhydrolase_2	1088.07	60.4485	93.7981	58.4118	91.7018	47.4998	42.5721	37.4034	88.7035	87.3874	76.9413	29.9979	30.2983	39.644	82.0079	65.2361	57.8017	53.5484	46.4627	58.6563
PF02229	1	PC4	625.311	34.7395	40.6598	26.0767	35.2156	55.3513	41.7606	37.9146	40.5181	31.6432	36.8069	30.7083	24.9883	22.4786	36.5413	31.1622	31.287	35.133	36.3461	30.7198
PF02225	3	PA	6186.84	343.714	257.087	213.59	308.218	243.338	367.493	355.303	230.683	291.31	274.086	390.664	255.946	283.978	381.727	373.733	373.4	529.771	536.629	519.889
PF02223	1	Thymidylate_kin	76.3895	4.24386	5.28263	4.37929	5.0308	5.23303	3.5648	2.91651	5.11039	5.94717	8.66006	2.26421	1.87412	4.49571	3.45272	4.27577	1.6253	3.92348	4.08164	4.27189
PF02221	5	E1_DerP2_DerF2	10661.7	592.317	541.529	307.908	524.624	922.343	810.486	720.2	524.313	450.095	426.483	546.775	502.889	480.735	531.687	622.404	643.713	685.86	705.127	714.536
PF02219	1	MTHFR	173.244	9.62468	19.4797	12.9388	20.7037	2.81778	2.30663	2.05871	17.3388	14.2307	12.1574	1.1321	1.87412	2.45221	16.1127	22.3969	18.8941	2.85344	1.36055	2.13594
PF02218	1	HS1_rep	775.126	43.0626	40.2801	31.0532	36.3766	38.2413	47.6005	43.233	30.3009	47.1526	45.3687	52.3598	30.8074	41.0377	41.7204	39.3045	42.0546	62.0623	54.4219	51.7506
PF02214	9	BTB_2	3895.53	216.418	172.555	142.924	200.944	198.432	261.237	214.75	164.985	194.32	188.791	199.904	137.888	156.124	237.841	215.391	231.619	318.091	336.854	322.876
PF02213	1	GYF	2549.95	141.664	129.268	109.092	166.016	104.661	137.979	113.732	94.1771	134.236	153.883	140.534	87.7713	99.3144	169.183	167.154	171.036	192.429	190.865	188.619
PF02212	2	GED	3558.8	197.711	158.674	151.675	220.891	119.774	199.968	159.235	131.775	187.107	170.713	165.19	114.009	130.363	242.223	226.453	233.035	298.812	320.926	327.981
PF02210	7	Laminin_G_2	9166.51	509.251	251.367	235.932	340.537	247.965	650.549	445.217	209.132	302.711	262.122	703.365	351.688	387.449	497.983	410.822	415.41	1170.68	1153.14	1130.44
PF02209	2	VHP	4399.65	244.425	214.508	179.153	241.774	160.304	256.852	179.492	173.802	245.939	239.596	251.414	155.265	191.705	285.039	290.516	310.094	340.253	342.642	341.302
PF02207	4	zf-UBR	6125.36	340.298	316.814	285.45	364.884	158.601	326.571	208.054	223.202	376.252	371.358	274.224	149.93	187.594	585.164	486.196	492.181	448.543	422.932	447.41
PF02205	6	WH2	15460.7	858.929	899.705	681.1	1010.4	1077.41	923.017	868.022	924.922	848.137	854.686	819.637	549.948	726.675	876.134	883.087	878.274	897.797	871.334	870.441
PF02204	1	VPS9	1220.7	67.8165	37.8038	33.0438	53.9844	79.0992	91.846	58.3234	37.2328	53.737	54.3136	73.0137	38.4195	53.1312	79.614	66.1727	63.9981	126.217	112.422	108.325
PF02201	1	SWIB	818.368	45.4649	38.0432	27.2711	43.7293	55.3493	48.8587	47.522	51.2864	41.2054	54.4585	33.5386	28.1118	30.2439	49.2013	53.1417	53.4316	51.8969	56.3656	54.713
PF02199	1	SapA	19242.4	1069.02	1164.38	720.334	1032.94	908.626	1021.36	946.243	1167.04	1210.77	1137.22	1170.93	799.2	932.203	1179.74	1296.3	1395.55	1227.62	1007.48	924.5
PF02198	5	SAM_PNT	805.965	44.7758	39.4547	38.0421	41.7943	21.7372	34.1801	27.6211	32.67	49.0621	46.4562	31.982	24.9883	26.1569	77.9739	71.9918	76.9984	52.8992	55.765	56.1917
PF02197	1	RIIa	3833.53	212.974	218.376	177.672	240.19	146.726	211.372	218.91	191.899	206.469	199.015	179.434	146.806	152.339	240.332	223.566	224.492	292.474	278.72	284.736
PF02196	1	RBD	225.938	12.5521	13.8669	9.75388	12.577	11.0699	18.0337	13.2101	8.57815	9.77036	16.1543	10.472	9.05825	11.8523	14.6741	10.7912	14.6683	13.9105	14.1886	13.3086
PF02195	1	ParBc	1344.92	74.7179	78.3563	48.3653	61.7241	138.818	110.299	105.123	77.4333	65.865	60.1208	92.4095	74.6525	74.3509	52.4209	53.61	55.9244	63.3107	64.9292	67.2099
PF02192	1	PI3K_p85B	1050.34	58.3521	68.9037	48.1722	68.684	36.4299	58.7143	59.3596	64.2449	63.0825	69.6186	44.5766	40.6059	42.9136	70.7837	60.0644	70.2819	59.7439	63.3627	60.7955
PF02190	1	LON	1671.27	92.8486	128.269	87.984	141.009	76.8852	90.7975	75.8928	91.2569	113.634	114.563	74.6793	53.4124	61.7139	108.456	110.763	105.037	75.0811	84.9371	76.9038
PF02188	1	GoLoco	157.427	8.74592	5.94296	6.89938	9.86811	5.03176	9.64593	5.83645	8.57815	7.22157	8.14712	9.90592	4.08871	4.08701	10.3553	14.049	11.3791	10.3437	12.2449	13.8015
PF02186	1	TFIIE_beta	311.676	17.3153	18.6543	13.3369	18.3818	22.9448	18.0337	18.5284	20.6241	17.4167	16.3209	15.0004	10.9324	18.3916	18.7022	15.6778	18.2846	15.6939	16.3266	18.425
PF02185	2	HR1	1009.35	56.075	45.5643	34.8353	57.8794	26.1651	49.7939	41.5174	45.3583	46.7278	53.9588	57.0298	32.4848	34.7396	82.8653	81.2417	81.6712	81.323	79.3005	76.894
PF02184	1	HAT	332.942	18.4968	21.6258	14.7304	23.2191	14.2902	18.4531	15.6119	14.2361	25.0334	27.146	14.7174	9.05825	13.0784	24.4568	19.9536	18.4878	20.1524	21.7688	16.9232
PF02181	3	FH2	5570.98	309.499	266.6	213.3	324.049	182.25	266.295	194.492	217.739	279.322	237.242	278.703	159.222	223.188	515.9	529.062	469.798	401.868	393.329	418.624
PF02179	1	BAG	4447.94	247.108	161.62	136.554	197.546	278.282	355.805	256.497	135.608	180.537	183.49	263.388	170.857	215.386	230.345	270.475	232.068	344.531	423.128	411.82
PF02178	3	AT_hook	4611.39	256.189	260.501	208.373	272.582	289.883	314.656	312.657	251.499	280.448	300.902	188.303	129.495	154.089	307.151	307.931	325.378	250.052	234.741	222.751
PF02177	1	APP_N	1542.4	85.6889	55.9645	67.4809	100.906	38.0401	85.767	50.9617	54.223	63.2949	66.9489	75.0005	42.7924	50.2702	108.545	113.613	114.99	148.37	151.446	153.785
PF02176	1	zf-TRAF	369.516	20.5286	10.7303	10.152	8.70716	30.1905	34.9854	33.4318	11.8634	16.1423	16.654	22.7836	15.0023	22.4213	15.5372	12.2165	18.4878	30.5068	32.2644	27.4387
PF02174	1	IRS	698.932	38.8296	38.2991	26.6739	41.3977	34.8197	49.6975	38.4293	35.0427	35.6639	37.3598	30.8499	29.0489	33.5135	42.0081	46.4227	44.4945	43.6933	46.6649	44.8532
PF02173	1	pKID	472.155	26.2309	24.7623	16.1238	27.8629	15.0953	27.5685	26.9348	26.8295	25.2755	24.9809	23.2081	16.8671	17.5742	37.4045	29.5232	35.7443	37.3266	30.3208	28.7531
PF02170	3	PAZ	4490.95	249.497	256.884	230.313	351.81	149.745	249.117	178.307	184.156	236.035	340.35	212.553	142.121	184.733	294.201	322.945	335.851	270.934	279.138	271.753
PF02167	1	Cytochrom_C1	13021.8	723.433	735.563	481.921	715.908	883.228	659.907	606.454	783.897	727.255	524.573	592.667	382.008	685.801	1318.6	948.822	843.393	735.474	685.716	710.614
PF02150	1	RNA_POL_M_15KD	1648.33	91.574	96.6573	82.6234	128.705	82.6093	99.6026	85.1004	70.9614	86.4209	82.0641	78.4464	50.8605	65.0693	98.7104	99.1613	94.1453	110.068	118.733	118.394
PF02149	2	KA1	1362.47	75.6928	66.6949	57.7271	76.8165	30.1905	65.4162	58.3302	40.5181	69.4545	77.9405	70.615	37.7948	46.5919	105.308	104.205	110.723	121.118	119.339	103.687
PF02148	4	zf-UBP	1320.14	73.3411	66.6932	58.1252	87.0735	44.0782	74.2443	52.8403	63.5166	78.1629	113.413	63.6795	39.3565	44.9408	89.4859	89.1804	94.1311	90.0617	93.8778	77.2784
PF02146	4	SIR2	3200.25	177.791	165.536	131.379	181.846	190.224	223.085	201.588	162.054	164.182	178.53	171.507	112.75	160.62	190.406	190.011	196.752	198.544	198.603	182.628
PF02145	4	Rap_GAP	3870.62	215.034	160.295	145.333	212.207	97.8173	207.178	159.969	141.448	177.778	192.415	187.22	111.198	125.063	299.052	268.968	295.008	368.984	367.923	352.761
PF02142	1	MGS	2663.07	147.948	185.552	108.686	162.34	82.1182	114.994	78.0596	144.916	247.422	224.662	73.3038	54.0371	60.0791	164.234	203.258	372.37	128.603	119.926	138.508
PF02141	1	DENN	274.225	15.2347	17.4987	13.9341	17.2208	25.9639	26.6311	13.5532	14.9661	18.0539	11.836	15.5664	13.4312	15.1219	11.7968	16.6959	12.5961	9.63036	7.5802	12.1486
PF02140	2	Gal_Lectin	1468.63	81.5906	53.3216	44.9873	63.1482	30.7943	93.7353	65.0245	54.3891	67.5429	65.9947	94.1062	51.8507	45.3658	107.006	80.018	80.4603	163.506	158.212	149.168
PF02138	2	Beach	1916.18	106.455	104.662	82.0302	117.04	52.3303	121.623	80.4631	58.952	104.768	109.898	108.741	64.0324	80.5141	128.326	122.165	129.619	156.6	153.771	140.649
PF02137	2	A_deamin	804.865	44.7147	43.7468	34.0391	43.4971	35.2223	45.166	38.769	32.67	37.1698	33.0098	38.7859	31.86	45.7745	53.2294	50.2444	49.9758	64.5591	64.3345	62.8115
PF02136	3	NTF2	1830.35	101.686	100.037	76.3649	113.392	110.346	126.865	94.8329	86.2542	93.8804	114.391	106.418	64.6572	80.5141	105.596	105.937	99.3767	124.233	119.917	107.341
PF02135	1	zf-TAZ	267.143	14.8413	12.3812	12.7398	14.7789	2.81778	11.7429	6.17614	8.94318	16.7795	21.4836	12.8777	4.37295	7.35662	24.7445	20.1572	20.5194	25.681	21.5744	22.0166
PF02126	1	PTE	877.652	48.7584	69.9949	51.3572	83.7125	50.9214	33.1317	37.575	53.8416	72.8529	86.6123	39.0576	24.9883	35.557	48.6258	43.9794	58.5148	31.9229	23.518	31.4887
PF02121	2	IP_trans	3412.64	189.591	283.52	195.979	306.364	96.1045	117.338	120.987	248.142	253.566	260.193	101.217	77.9884	91.5613	263.54	257.625	260.978	158.983	153.709	164.842
PF02114	3	Phosducin	2472.56	137.364	130.189	91.9851	123.413	182.957	171.716	179.362	151.273	123.82	129.801	126.654	100.578	126.289	118.543	114.428	107.266	166.821	158.725	168.74
PF02104	1	SURF1	330.746	18.3748	22.4512	14.9294	22.2516	25.7626	20.1306	18.3569	18.9814	18.9035	15.9878	14.4343	12.8065	16.7567	19.2777	22.1933	19.0972	15.3372	18.4646	14.623
PF02100	1	ODC_AZ	26911.7	1495.09	1665.47	1141.42	1678.19	1852.08	1585.52	1555.55	1870.44	1523.98	1444.13	1224.66	1227.02	1320.24	1534.11	1449.07	1747.31	1327	1384.45	1381.02
PF02096	2	60KD_IMP	1083.29	60.1828	72.1409	46.1816	68.8833	96.811	65.6342	67.2513	77.2563	59.4717	60.4539	57.3128	34.6712	49.8902	55.2435	63.7294	59.5265	51.1836	55.5881	42.0617
PF02089	1	Palm_thioest	703.225	39.068	31.3673	21.8965	27.7952	69.9152	69.4905	63.8201	35.8293	37.0998	33.641	30.99	24.0512	32.2874	36.2536	43.3665	50.9937	31.0312	29.7144	33.6822
PF02078	1	Synapsin	1987.32	110.407	103.838	77.3841	103.903	122.29	127.452	107.808	113.186	99.0205	95.9685	89.8622	76.536	73.1453	129.768	158.727	142.528	118.122	134.261	113.525
PF02077	1	SURF4	13640.3	757.792	748.678	522.689	821.75	777.537	709.395	612.814	698.197	816.356	619.894	656.379	412.619	714.912	1247.25	945.634	865.174	854.726	806.294	809.951
PF02065	1	Melibiase	3411.94	189.552	215.597	165.004	269.239	138.474	140.495	153.031	133.235	148.694	158.88	185.512	95.8925	100.132	245.431	279.481	231.422	243.971	264.325	243.121
PF02064	2	MAS20	5144.79	285.822	296.171	210.206	300.883	421.057	334.043	340.033	289.284	248.528	250.482	258.12	214.899	251.678	281.397	275.362	276.528	304.253	293.49	298.375
PF02055	3	Glyco_hydro_30	515.7	28.65	31.5307	19.9059	27.6694	13.6864	24.1148	21.7881	22.8142	33.3467	27.8121	25.1893	15.93	16.7567	39.4186	43.0733	50.7905	35.7964	35.1799	30.8972
PF02046	1	COX6A	619.838	34.4355	31.5307	27.6154	39.9871	41.2604	51.375	24.7354	16.4262	30.1649	30.3019	37.3595	27.1716	36.3785	34.5272	44.3866	37.7882	32.6362	32.6532	43.5404
PF02040	2	ArsB	1683.28	93.5155	77.4236	57.7251	98.8746	56.1544	93.5235	72.7412	71.3629	75.8413	93.0956	77.8322	43.895	57.2182	115.122	108.93	105.644	155.156	172.401	150.338
PF02037	8	SAP	8421.66	467.87	383.882	373.803	510.228	208.017	461.39	352.484	272.76	460.124	439.626	537.557	254.293	302.002	670.823	597.798	603.473	625.597	680.066	687.741
PF02036	2	SCP2	4263.28	236.849	294.964	180.142	311.898	271.904	246.181	251.75	287.133	232.961	231.472	195.004	177.104	196.177	214.037	236.654	275.079	232.52	220.02	208.286
PF02033	1	RBFA	17399.3	966.63	1031.06	722.968	1040.1	1446.75	1115.99	1097.53	945.821	892.083	967.827	937.217	736.233	782.663	906.912	942.867	911.28	985.867	1009.87	926.3
PF02020	1	W2	9184.45	510.247	547.059	411.695	664.213	407.156	567.195	467.518	411.64	557.342	565.292	501.405	322.83	372.216	549.587	487.283	492.168	650.704	614.449	594.701
PF02019	2	WIF	821.777	45.6543	40.3147	35.966	51.4961	40.0528	48.6469	39.8001	33.4	37.3822	37.3049	45.2842	26.6781	34.6987	35.3904	61.8256	48.7589	63.6691	78.5231	62.5848
PF02017	3	CIDE-N	865.624	48.0902	24.7623	18.3134	27.2824	38.499	62.6985	55.2216	27.3771	30.7979	34.1156	57.4543	37.1701	43.3223	49.7221	35.831	41.2297	90.8178	106.517	84.4914
PF02014	6	Reeler	11109.5	617.194	304.913	198.575	278.745	1247.32	943.479	1114.48	349.083	342.445	318.439	860.067	726.175	681.26	347.341	286.442	286.94	952.542	1028.63	842.612
PF02010	1	REJ	164.891	9.16061	7.26362	9.95294	13.9314	7.64827	17.6143	8.0633	2.00765	5.09758	3.83041	13.5853	5.93471	12.261	8.05635	8.95876	10.1581	8.73866	11.2731	10.5154
PF02008	1	zf-CXXC	106.03	5.89056	2.64132	5.17553	4.45032	1.40889	5.24235	2.74495	2.37268	2.97359	2.49809	5.3775	4.06059	5.31312	7.4809	5.70103	8.32965	13.3755	13.4111	13.4729
PF02002	1	TFIIE_alpha	896.707	49.8171	47.0484	35.2334	49.6792	35.2223	48.8587	43.5761	37.0503	40.7806	45.1239	53.3519	27.0154	34.335	57.5454	74.9278	70.7532	65.0138	63.1702	68.0216
PF01992	1	vATP-synt_AC39	5828.18	323.788	443.667	326.855	487.338	270.896	264.636	245.967	440.4	372.754	362.827	188.778	161.799	203.533	389.87	403.492	400.441	302.643	274.057	288.229
PF01990	1	ATP-synt_F	2330.76	129.487	189.567	142.263	194.483	143.101	110.905	100.321	213.892	164.07	148.677	73.8217	64.9695	71.9314	152.21	139.814	141.198	91.0051	91.3511	97.1838
PF01984	1	dsDNA_bind	516.747	28.7082	30.3751	17.7162	22.8321	42.0655	32.2929	29.6798	32.3049	28.2491	24.9809	25.7554	23.4265	29.0178	25.0322	27.0799	21.5352	36.5597	32.8475	34.9966
PF01981	2	PTH2	392.591	21.8106	26.4132	15.5266	29.9913	33.2096	28.4031	29.5082	23.3618	16.7795	24.6479	19.2458	13.7435	16.7567	23.8813	18.5283	14.6277	16.4073	21.1857	20.3736
PF01980	1	UPF0066	215.785	11.988	10.4002	8.95765	12.3835	15.9325	15.9367	12.3523	15.1194	11.0448	16.7156	9.48138	7.49648	8.58273	11.2213	13.6417	12.1897	13.0188	10.3013	11.0083
PF01974	1	tRNA_int_endo	43.9015	2.43897	2.14607	1.59247	3.86985	3.42159	1.46786	3.25963	2.37268	2.76119	1.99848	2.20477	2.49883	2.86091	0.86318	1.83247	2.43795	1.96174	3.88728	2.46455
PF01965	1	DJ-1_PfpI	8.84924	0.491624	0	0	0	1.81143	2.30663	0.514678	0	0	0	0.707565	1.87412	1.6348	0	0	0	0	0	0
PF01963	1	TraB	1020.95	56.7195	72.6362	53.5468	70.0616	48.1036	61.2307	62.2761	60.5946	69.0297	63.4516	50.8032	35.6083	51.0877	60.7219	46.8299	54.4474	52.967	53.8388	53.7157
PF01956	1	DUF106	1206.85	67.0471	69.1678	45.9826	64.8199	101.843	88.9103	86.2018	70.2678	57.1354	61.12	64.3885	54.9742	64.5748	58.4085	53.4472	52.619	72.2277	74.0527	66.7072
PF01951	1	Archease	164.167	9.1204	7.59378	4.57835	9.28763	15.9003	11.1348	13.3816	13.3235	8.70836	10.3255	6.5096	7.49648	8.99143	6.32999	7.5335	9.54862	8.57993	7.38583	7.55795
PF01946	4	Thi4	3135.63	174.202	228.715	163.825	203.749	74.6712	89.7491	69.3375	199.123	296.084	259.802	84.9079	50.6013	84.1924	329.159	315.837	341.152	114.138	110.593	119.997
PF01940	1	DUF92	152.106	8.45035	14.032	6.96706	15.2859	9.05716	8.80715	9.09265	6.20547	7.43397	7.1612	8.34927	4.6853	6.94792	5.46681	7.5335	9.14229	8.73866	8.16329	9.03668
PF01937	4	DUF89	2273.47	126.304	159.138	113.464	162.921	108.686	115.474	108.309	175.029	152.675	138.701	87.0306	64.3479	86.3013	145.877	152.258	142.585	116.809	127.413	116.455
PF01929	1	Ribosomal_L14e	11000.3	611.126	695.823	491.277	699.264	811.924	644.384	606.286	659.696	618.268	666.493	533.572	383.882	458.563	635.876	672.722	663.324	593.178	588.861	576.869
PF01926	8	MMR_HSR1	7291.03	405.057	429.026	322.006	508.744	359.976	434.264	372.893	362.228	434.399	493.765	346.7	227.118	304.482	479.589	482.818	489.411	424.636	408.541	410.431
PF01922	1	SRP19	416.331	23.1295	31.2005	25.4795	30.9588	29.3855	27.4699	26.5917	32.4875	31.2588	26.7946	17.7047	12.8065	14.3045	19.2777	18.732	16.4561	20.6874	16.3266	18.4085
PF01920	2	Prefoldin_2	1645.03	91.3904	96.5731	61.5092	95.1982	140.1	115.961	113.401	120.094	79.0125	89.4318	83.3512	73.403	71.9314	84.3039	72.8877	61.5581	94.6985	97.9595	93.6529
PF01918	1	Alba	119.934	6.66301	7.55251	4.18024	7.93319	4.83048	8.80715	6.69082	5.65793	6.37197	9.15968	7.21717	4.06059	5.31312	6.04226	7.04281	7.71813	7.84696	6.60838	6.90074
PF01916	1	DS	166.151	9.2306	11.3907	10.5501	10.4486	10.2648	9.64593	11.1514	10.5858	8.28356	8.99314	6.93414	6.55942	6.53922	10.0704	9.16237	10.5644	7.1336	9.32947	8.54377
PF01912	1	eIF-6	572.049	31.7805	27.0735	18.9106	28.6175	98.6224	70.2475	56.2715	37.0503	26.5499	34.6402	16.557	13.4312	17.1655	19.5654	26.8763	22.1447	21.5791	17.6871	19.0592
PF01909	2	NTP_transf_2	273.114	15.173	11.3907	10.7492	13.351	12.0762	18.8725	15.955	13.141	17.4167	19.4851	12.4532	8.43354	9.80883	19.5654	19.1392	17.4719	17.834	19.0477	16.9232
PF01902	1	ATP_bind_4	782.922	43.4956	46.0579	35.6315	47.2121	28.6186	43.5451	37.1787	36.229	45.2176	52.1252	36.3675	22.4894	36.0801	56.8836	54.1007	56.4527	47.4331	53.6425	47.6562
PF01885	1	PTS_2-RNA	22.2159	1.23421	0.495247	1.59247	0.967462	1.40889	1.88725	1.02936	1.46011	1.062	1.16578	0.424539	0.624707	0.817402	1.15091	1.62887	1.21897	1.60506	2.52673	1.15012
PF01883	1	DUF59	262.217	14.5676	15.0225	9.15671	16.9944	17.3092	14.4689	14.9257	19.1639	15.246	11.9909	11.321	12.1818	14.3045	13.2354	14.7575	17.5227	14.8022	15.3548	14.4587
PF01876	1	RNase_P_p30	94.2447	5.23581	8.41919	4.57835	7.93319	8.45335	9.01684	5.66146	4.74536	5.73478	6.82812	2.68875	3.43589	4.08701	2.58954	3.66495	5.48538	3.21012	5.24783	2.46455
PF01875	1	Memo	832.687	46.2604	54.6422	36.6268	51.6625	67.023	49.6975	48.2082	53.294	51.8254	45.1322	40.0482	30.2983	39.2353	45.7486	43.6292	43.2735	42.8016	41.3995	48.1409
PF01873	2	eIF-5_eIF-2B	10548.7	586.042	501.769	382.786	608.562	632.538	950.95	604.594	439.895	520.216	505.353	447.494	309.739	492.076	488.14	538.147	480.023	830.852	852.515	963.097
PF01871	1	AMMECR1	700.903	38.9391	38.134	32.2475	41.2139	32.807	40.6806	38.5854	39.058	37.5946	36.7936	39.0576	28.7365	31.0613	33.0886	41.5361	45.5022	45.4767	53.1605	46.1692
PF01869	1	BcrAD_BadFG	1115.61	61.9784	90.749	71.2292	94.3643	22.1437	27.4888	22.042	74.055	120.458	99.4608	29.7107	17.8041	22.4377	101.136	81.6326	120.032	38.6998	43.4034	38.7641
PF01868	1	UPF0086	45.6384	2.53547	1.65082	1.39341	2.12842	2.81778	2.72602	2.57339	4.0153	2.76119	4.49657	2.83026	1.87412	2.04351	1.72636	2.64691	3.04743	2.14008	2.138	2.62885
PF01866	2	Diphthamide_syn	14806.5	822.582	879.553	569.111	953.615	898.261	748.188	692.601	850.653	887.229	676.439	697.085	441.98	757.323	1296.4	979.634	874.448	880.468	855.204	868.287
PF01853	1	MOZ_SAS	410.269	22.7927	20.9654	18.1144	25.541	7.04446	18.6628	13.0385	13.141	19.5407	27.479	21.5892	7.18413	13.4871	31.6499	35.6314	36.1629	34.4196	31.2926	35.3252
PF01851	1	PC_rep	4268.38	237.132	190.12	133.262	179.574	220.793	292.477	244.791	210.146	226.209	241.801	270.447	147.621	170.445	290.138	203.838	203.162	355.74	371.818	315.991
PF01849	1	NAC	5486.35	304.797	352.335	268.729	425.503	294.257	332.271	313.16	284.904	314.981	399.695	257.274	194.977	193.724	297.509	364.121	335.419	294.084	296.599	266.809
PF01847	1	VHL	296.207	16.4559	10.5653	13.3369	13.738	12.2875	17.1949	19.2164	9.12387	13.8059	14.4889	12.3116	14.993	14.3045	15.825	14.4562	14.2213	26.0376	30.0681	30.2318
PF01846	2	FF	1506.79	83.7107	72.8013	73.8508	122.515	41.4617	69.826	59.4574	47.6288	81.1365	85.9861	84.0588	35.6083	39.2435	98.1148	99.7945	104.832	129.653	124.782	136.043
PF01843	1	DIL	624.592	34.6996	22.4099	24.6833	28.0564	15.4978	37.9546	28.8168	18.4339	28.8863	28.4783	43.4445	16.5547	17.9829	44.3099	44.0975	46.7273	64.7891	56.9487	56.5204
PF01842	2	ACT	3022.53	167.918	200.331	125.807	225.5	86.7072	83.4582	67.766	111.463	209.215	201.553	85.1909	74.2808	58.4443	165.731	441.353	476.874	139.462	129.258	140.138
PF01841	1	Transglut_core	222.531	12.3628	14.8574	13.3369	17.9948	8.25208	18.4531	12.5238	3.83279	8.28356	5.32927	11.7456	7.18413	15.9393	13.2354	15.2706	15.2372	10.1654	15.9378	14.9516
PF01839	3	FG-GAP	4314.58	239.699	182.673	162.034	225.879	121.287	219.147	150.629	154.772	204.87	194.675	209.265	115.986	153.263	339.805	306.502	314.993	442.485	398.755	417.562
PF01835	7	A2M_N	13377.1	743.17	765.391	484.748	856.401	563.555	939.008	506.495	667.424	1030	745.858	564.569	397.201	538.529	1016.53	961.043	968.586	872.239	768.787	730.69
PF01834	1	XRCC1_N	175.953	9.77519	7.4287	4.77741	9.86811	17.108	16.7755	12.867	10.7482	12.5315	11.9909	8.77381	7.18413	4.90441	12.0845	5.78655	9.54862	6.2419	7.96892	9.36529
PF01833	2	TIG	3424.77	190.265	221.194	182.935	251.873	121.583	155.675	149.771	174.299	227.824	224.161	163.306	120.568	116.071	259.843	188.928	207.103	236.661	209.33	213.64
PF01825	1	GPS	187.663	10.4257	13.7018	7.36518	13.1575	5.83684	5.45205	3.43119	7.48307	18.2663	14.6555	3.96237	3.74824	3.26961	16.6882	16.2887	21.332	14.0889	10.8844	8.05086
PF01822	2	WSC	668.704	37.1502	30.7053	20.5031	36.1831	34.1837	38.7934	42.2071	27.012	30.3731	41.6349	35.9443	26.2377	25.7482	43.7345	39.0928	33.3267	53.1453	52.7018	57.1776
PF01813	2	ATP-synt_D	5374.43	298.579	458.31	345.769	498.059	246.556	243.419	239.159	399.125	357.226	349.905	181.526	153.366	175.742	327.971	370.64	357.194	221.534	220.473	228.459
PF01812	2	5-FTHF_cyc-lig	16678.5	926.581	881.798	658.166	969.079	778.803	1104.36	870.709	742.03	862.593	1083.11	771.36	598.731	707.037	1002.92	1031.13	1125.96	1235.14	1124.13	1131.41
PF01805	1	Surp	1397.59	77.6441	63.3982	67.68	89.912	54.9508	76.5362	56.9577	47.2784	64.1445	60.1308	75.285	42.4801	50.679	84.8794	95.0647	108.633	117.704	119.145	122.735
PF01803	1	LIM_bind	819.574	45.5319	47.3786	36.4278	53.4058	31.8007	48.0199	41.1743	33.9476	47.1526	49.4756	45.1427	21.8647	31.0613	54.0926	53.7526	53.7567	54.7504	60.8359	55.5345
PF01799	1	Fer2_2	686.532	38.1407	46.5532	41.8024	54.7583	30.5931	36.9062	31.7316	37.0521	42.055	33.641	28.7272	17.1794	30.2439	54.6681	57.6211	52.4158	27.9994	30.7095	31.8748
PF01791	1	DeoC	354.755	19.7086	24.7557	12.9388	21.8646	25.7626	24.3245	17.1559	25.5519	23.7887	21.1505	17.5476	15.3053	15.5306	17.5513	20.9716	18.4878	18.1907	16.1322	17.7448
PF01784	1	NIF3	858.857	47.7143	47.0484	34.6362	47.7926	59.7773	61.4404	61.933	38.5104	46.3073	46.298	42.737	35.2959	41.2788	40.5695	39.4145	38.6374	56.5498	57.145	63.4852
PF01778	1	Ribosomal_L28e	9600.94	533.386	574.07	385.254	585.363	733.831	649.42	575.067	475.083	517.942	560.905	508.881	340.465	365.379	570.89	528.636	539.599	556.842	570.903	562.41
PF01776	1	Ribosomal_L22e	8716.9	484.272	523.964	410.27	646.245	490.137	494.039	381.085	356.993	508.161	573.156	442.513	272.372	340.448	567.967	601.328	580.834	515.766	517.23	494.389
PF01775	1	Ribosomal_L18ae	9721.7	540.095	626.712	429.569	652.652	690.961	643.551	600.395	455.009	561.158	598.605	539.744	369.826	443.85	511.578	557.886	564.388	474.741	505.541	495.539
PF01770	2	Folate_carrier	651.625	36.2014	49.0294	30.8541	87.7449	36.1481	34.8029	34.6499	54.0241	29.9483	44.2962	25.6139	25.613	22.8873	42.8713	26.8172	30.8806	22.8275	24.6842	27.9316
PF01769	1	MgtE	782.722	43.4846	47.2135	40.7613	75.6497	18.1143	36.0087	28.7482	42.4691	47.5774	43.3003	28.0196	18.7412	22.8873	56.6678	74.5206	56.8509	50.6485	45.8971	48.6469
PF01764	1	Lipase_3	230.607	12.8115	6.93345	7.96235	11.0349	9.86224	11.9526	10.7705	5.47541	6.79677	15.1551	17.1231	10.9324	6.53922	12.0845	13.4381	10.5279	24.0759	25.4617	24.4812
PF01762	5	Galactosyl_T	1115.23	61.9571	59.7598	42.9051	69.4638	56.5569	71.1869	71.8834	45.811	61.3833	67.5185	53.775	36.8577	49.0441	67.3281	62.3041	77.2016	73.6544	78.906	69.6876
PF01758	2	SBF	149.968	8.33154	13.3717	7.76329	11.2226	4.22667	3.98419	3.08807	17.5213	14.0183	12.1574	3.53783	2.81118	2.86091	11.7968	10.9236	13.2055	6.59858	4.47037	6.40947
PF01757	12	Acyl_transf_3	9819.85	545.547	326.922	278.179	381.222	560.37	827.599	611.831	287.507	361.1	361.924	644.08	429.764	525.598	414.062	388.68	429.984	993.002	1045.89	952.143
PF01754	2	zf-A20	2838.91	157.717	157.325	146.844	215.076	112.701	144.511	101.217	135.259	184.105	182.554	128.357	81.8522	109.532	229.675	200.312	208.225	171.206	164.313	165.848
PF01753	6	zf-MYND	2345.1	130.283	113.246	83.6047	118.609	125.593	137.979	129.2	110.238	115.498	141.057	120.852	84.0231	100.132	179.544	134.976	131.174	168.068	171.818	179.488
PF01751	2	Toprim	505.361	28.0756	23.6068	20.7021	30.7653	23.1461	29.7766	23.8468	23.3618	23.3639	31.8091	27.7366	18.1165	21.2525	37.4045	29.9304	26.6142	41.1965	35.763	36.9683
PF01749	3	IBB	7249.69	402.761	426.511	346.981	506.666	274.79	351.653	317.582	363.038	405.283	530.357	296.157	216.142	260.751	524.278	546.688	566.089	456.884	437.902	421.936
PF01746	2	tRNA_m1G_MT	509.433	28.3018	40.6102	26.0767	39.2789	30.7943	34.5995	27.6211	31.5749	28.4615	29.9771	22.3591	18.4289	20.0264	26.7586	29.3196	23.9731	25.1459	28.9602	25.467
PF01745	1	IPT	63.8136	3.5452	2.64132	2.18965	2.12842	6.84319	7.33929	7.37706	4.56285	2.33639	6.49505	2.40572	1.87412	2.04351	2.87727	1.62887	2.64111	2.49676	3.30419	2.62885
PF01743	1	PolyA_pol	263.418	14.6344	17.3336	10.7492	17.0273	18.9194	18.2434	15.6119	15.1486	14.0183	15.3216	16.9816	12.8065	13.0784	14.3863	13.2345	14.2213	12.3055	13.0224	11.0083
PF01740	1	STAS	32.8705	1.82614	1.98099	2.38871	2.5154	2.21397	1.25816	1.37248	2.92022	1.48679	2.83117	1.27362	0.93706	1.6348	3.16499	1.83247	2.64111	0.53502	1.55491	0.328607
PF01734	1	Patatin	1926.97	107.054	146.263	94.754	96.3205	55.5506	52.8429	56.9577	189.27	193.708	144.245	44.5766	39.0442	53.5399	181.346	175.73	211.898	65.1083	65.6834	60.135
PF01733	4	Nucleoside_tran	2533.52	140.751	213.164	137.767	201.443	135.455	128.752	114.945	181.236	187.767	163.092	85.8984	76.8389	87.8708	178.678	148.029	149.294	132.507	103.983	106.797
PF01728	3	FtsJ	3583.17	199.065	261.579	172.982	249.429	206.342	198.161	205.357	230.697	227.745	242.318	168.542	133.687	167.159	217.809	190.98	191.805	167.046	178.189	173.34
PF01725	1	Ham1p_like	220.015	12.223	14.8574	6.96706	15.7503	18.7181	13.8398	13.0385	14.4168	13.687	15.9495	10.6135	11.2447	8.14542	9.20726	7.5335	7.72016	11.9488	14.3829	11.9941
PF01710	1	HTH_Tnp_IS630	3718.1	206.561	179.591	180.542	223.114	127.144	200.396	149.046	130.317	178.434	179.022	179.727	116.464	144.104	233.66	258	282.046	291.547	324.452	340.496
PF01709	1	Transcrip_reg	101.166	5.62035	5.11755	4.37929	8.70716	6.23938	6.50052	5.83302	4.38033	8.92076	6.49505	7.07565	4.6853	6.94792	2.30181	3.86856	6.50119	4.81518	3.30419	5.0934
PF01704	1	UDPGP	2252.58	125.143	95.7807	72.2584	84.1866	129.807	160.416	147.714	103.659	133.147	134.714	159.906	90.2701	89.5056	179.599	129.375	121.897	147.387	143.491	129.468
PF01702	2	TGT	631.048	35.0582	37.4737	29.4607	40.2464	36.8324	43.6164	35.6844	27.9246	38.4442	47.4638	30.5668	20.303	22.0699	41.7204	37.8711	36.7723	34.4517	34.9855	35.1609
PF01699	8	Na_Ca_ex	4846.21	269.234	259.217	224.618	336.661	114.545	251.608	185.272	199.867	243.11	237.72	218.525	119.944	147.132	397.342	361.743	351.607	395.544	402.514	399.242
PF01697	4	Glyco_transf_92	759.09	42.1716	27.8989	19.5058	27.2824	11.3879	42.138	32.622	25.7399	26.9747	31.3094	34.7825	24.7852	22.0699	70.6197	45.8118	49.6244	89.8798	90.8613	85.7959
PF01694	5	Rhomboid	9748.81	541.601	478.902	333.499	532.087	491.435	568.705	611.748	393.825	366.567	395.671	655.807	298.085	528.332	512.113	427.378	467.901	903.946	910.572	872.239
PF01693	2	Cauli_VI	469.503	26.0835	32.3561	17.756	33.6677	28.9829	26.7066	27.1064	28.6547	26.1251	29.1444	21.227	14.6806	24.1134	27.0434	25.0438	22.9573	27.9994	31.2926	24.6455
PF01683	2	EB	173.973	9.66514	13.8669	5.77271	6.77223	6.23938	4.40357	7.72018	8.76066	19.9655	25.314	4.81145	3.12353	4.49571	10.6459	12.4201	13.6119	8.0253	10.3013	7.72226
PF01663	3	Phosphodiest	979.495	54.4164	42.5912	35.2334	52.2429	55.9551	70.2475	64.1632	40.3356	45.6658	58.1157	60.2846	39.0442	40.4614	45.7486	43.7758	52.0034	89.705	75.6076	68.314
PF01661	2	Macro	1412.37	78.465	79.4045	62.7015	89.7979	74.0674	68.57	78.7458	70.3244	68.3925	68.2713	61.5256	54.9742	43.7596	112.213	101	110.087	95.6366	83.1878	89.7096
PF01660	2	Vmethyltransf	8925.89	495.883	9.40969	56.7318	2.70889	0.20127	0.419388	0.857797	35.5902	8.70836	1.49886	0.707565	3.74824	1739.84	1279.25	964.166	1264.24	811.593	1507.26	1238.95
PF01656	1	CbiA	194.643	10.8135	8.08903	6.56894	10.8356	29.1842	27.2602	23.3475	12.9585	11.2572	11.1548	4.95296	4.6853	5.72182	8.05635	6.51546	7.31384	4.63684	6.02528	6.07922
PF01652	2	IF4E	5612.67	311.815	297.364	236.018	364.733	297.443	361.33	317.385	222.302	249.357	289.781	322.508	214.587	299.578	307.58	331.303	349.453	377.715	393.375	380.855
[truncated: 713 more rows]
